# Supplementary material for: RXLR effector gene Avr3a from Phytophthora sojae is recognized by Rps8 in soybean
Source: Mol Plant Pathol. 2022 Feb 12;23(5):693–706. doi: 10.1111/mpp.13190 (PMC8995065; doi:10.1111/mpp.13190)
Supplement: Supplementary file 6 — FILE S1 Consensus sequence of the Avr3a region from Phytophthora sojae isolate 45C [file MPP-23-693-s008.txt]

File S1. Consensus sequence of the Avr3a region from P. sojae isolate 45C.


>long_read_subset_on_5_copy_read_Long_read_with_5_copies_of_avr3a_consensus Mapped reads: 68801, Polished windows: 97,50%
ACTGCAATGCCATCGTTTTCGCACCCTTGATTTTTTTCGCAGCTTCGAGGGCCCGAGCCA
CGATGGCGTCATCGTATTTGGTCGACGTTATGATAGTGTTCATCAGCGTCGTTTGCTGCC
GGGGATTGTTGTGGTTCCACACATTCACGTAATCCACTAGTATTCCCAGAGCCGGGTTGG
TAGCGCATCCTCGTCGAGCTTTAGCACCTTGAGTAGCTCAGCCGGGGATTCGTTCGCAGA
GGACCACCTCCGAATAAGCTCTTTTCTTAATGAGTTCGCCAACGACTCCGTACTGGCATA
CCTCGCTCCACGCCCAATAATCTTTGCGGCAGTGGCTTGATCGTAGTTCCAAATCAACGT
TTCAAATATCGAGACTTTGTTCTCTGGTTTGAGCTTGTTCATCTTCTCCACATCGGCCAC
CCACTCCTTCATGATCGGATTGGCGAGGAGATCTTCCACTCCATCGTCCAGCTTCAGTAC
CTTGAACACTTCGTCTGCGTGCTTACTCAAATCAACAGCTCCCCTCTCCTCGCTGTCTTC
ATCGTCGAGCTCATCCGCTGTGTCGATACCCCTCAGTCTTCTGTTGGCGGCTGCGCCAAC
TTCATCTCTCTCCCCCACAGTCGTGGACATCGACGTAGCATCCGCGCTACATACAGCAAT
AGCAGCGGCAGCAGCGAATAGCAGAACGCAACGAAGCCTCATGGCGAGTTGGTCTGCCGC
GAAAACTTGAGATGTGGCGGCTAGGATGCAAATTGCAAAGTGAACTGCTCTGAGGTTTGA
GCAAAAGCCTCTTTCATGCCGAGATGAATCCCTTGAGTCTACGGAATCCGTAGTACGGAT
GTAGGGAACGTGTTGTTGTGACTTGTGACGCACCGGATGCTTATCACTGGAAGGGGAATG
ACTTTGCTCTTGCATGAGACGGAAACCATGGGCATCCAAGTCGAGTTATCTGGTATCGTC
TTGCTGCGCTATACTAATACTAGTGTACACTACTGTATTATACGTATGTGTTGGTTCTGG
TGCAGCGGCTGTTACGGACAGCACGCACAATACCTCTCCTCCATCCCAGAGCGATTTGGC
CAGTCGGTGTGCGTGGTGGCCACTGGTGCTAAGCCGACTTGAAATCCGAACGACGTATTG
ACTACTTCTACTTGTAACTACAGGACAACTTGTTTCGGACGAGTCCAGGACGAGTAACCT
GATTCGCTGAAGAATACGATACTCTGCAGGCACCTGCAGGTTCAATGGTGGAGGAGTTTG
AAAACTTGCGGCGTACGCATATGCATGCATGTATGCAGTCTCCATGATGACTATTTTAAA
CCGGATTATGCGTCAAGTACACCGGAAAAGGATAATTTGTGGGGGTCACTCAAATCTAAA
AGATCCGCTACAGATAGAAAGGATAAAGCAAAGGGTCCAAGCGAAAGTTATAGACTCCAA
AGCGCATTTTTAAAATATATATGTATATATAATAGGACTTTTGCTCCTACGTAAGACCTC
ATAAAAGTTAGTACCAAGGCCAGTAAAACCGTGCATAAACAAAACTGAATGTAAACTGAG
CGAATGGCTTGCAAAGGTAGGCCGACAAGTGAGCGCGTTCAGTACCGTTATACCTGTAGC
ACACGTACGTAGCTCCACGCTGAGCACGGTGACCTGGTTGCGGTGCTGCCTGAGTCTCCG
CCTGTACGAGTGTGGCCAAACTATGCATTTGCCACAGATGCTTTCAGGCGCACTGGCCTG
ATCTAGTCCTACGAAGGACTCGTTAGTCCTACGAAGGCCCAAATGGCCAGCTTAACATGG
CCATTCGGTCCTTATTTCCAAAAAGGTACCCTTTAGATGAAGACGGAGCTCCTACGTAGG
ACTTCCGTAATCCGATGCAGGGCCAACAGCAAATCCTAGGTTTAAGCCCTACCCTCTCCT
TCTTAAGACCACCTTTTTGAGGTCAGATTGGCCAAAGTTTCTGGAAAGGCACAATACGTA
GGACCTCAAATCGGAGAGCGTTTTGGCAGAAAGGCACAATATTAATACACCGCATCCATT
TTCTGTCCAAACTAATCGCAGGCTGTGGATGATCCACTGGATCTGTATTCGCGGATATCC
GGACGGAATCGATAACAGCTCTACACGAAGATCACTTATCGTGGACGCTTGTGACTCACA
GACGGCGAGTCTAGGATGGCAATACTTTGATACGTCCCTGTATTTGGAGAAAACCTCTGG
AGCCTACCATAGTACCAGTGGTACCACGCCTGCGTGTACTTAGCACAATTTCGCTGTAAG
CGGCAAGAGTACATGTTGTGAATGTCGTTCAAAGGCCTAACTCCCAAGCGCTAGCGTGTT
AATGAAGTTTAGCGTATTTTTCACGTAAGACGATCGCGGCAGCATCGCCACACTCTTCAA
CAGAGGATGTTACCGACTGTAAGCTTAGTTTTGCTGACTTGAACAGTAATAATCCTCTCA
TATGTCATATCTACCACCTCTGATAGGCGATAATTGTGTTCCACACACCATTTCATTGCA
CTTCCAAGCAGTGCAAGAATGGACGAGGACGACGTCTACGCCTCCATCTTGGCGCGGGTG
GGGCGCCCGGAGCTGGACAGGCAGCTGCACACAGTGCTGCGCAAAGAGTACAGGTCCATT
GGGCGCCAGGTCGATCGCGTGTCGTCGTCTCTAGCCGCCGCGCGGCAGCTGCAATCGGCG
GCGGAGTTCCTGAGACCGAGCGGCGACTGGCAGCCCAAGACGCTGCAGGCGCAGCTGAAG
AGCATCGAACAGCTGCAGAGCAGTCTGGAGACGGCTCTGAACGAGATAGAGAGGAGGACG
AAGAAGAAGAAGAAGAAGAGACAGAGGAAGCGAATTGCAGAAAGAGAAGAAGACTCGGAG
CGTAAGACGAAAGCGATGGAGAAGGAGAAACTTCGGGATAGAGAAGCCATCGTTTTGGAT
GATGATGACGACGAGGAAGCCGATGAATTGGCCATTGTGGAGAATAATGCAAGTGCAAAT
GCAGAGGAGGACTCTGGAGTGGAGTTCTTGCAGGTGGTGACGCCTGCGGACAGGGCCGCG
GATGTGAGGACGGGAGACGCTGAATGCGAGGAGAATGACGCTGTGACGGTTGAGAAGCGT
TGCAGACCAGTCGATGTGATTGAGGTGGAAGAAGATGCTTGTGAAGTGGAGATTTTAGAG
GTGGAAACGAACGACGAGGGGATAGAGGAAGGTGGTGGACTAGAGTGTGTGGGAGATGAA
GGTGGTGGTGTAGAGTGTGTGGAAGATGAGGGTGCGGTATTAGAATGCAGTCCCGAAGGC
AGCGACGGAAATGGAGAGACAAACGAAGAGGTAGAAGCATTGCCGAGCGGATTGATGAGA
AGATCGCGCGACGAGGCCGTCCGGGTGAAGGAGGAAGTAATAGACCAGCAAGCAATTTTG
AAAGTCGACCGACAAGAGGCGTGCGAGGGTGCATCAGTGGATGGATCGGAAACGGAGTCC
CCGATGGAGCTGGAAGTTCCAGAGTCGTCTGAGGAGTCGGCAGTGGAGTTGGAGATGTCG
GATTCAGAACAATTGGCGATGGAGTTGGAGGTGTTTGATTCCGATTCCGATAATGACGAC
GATTTCTCGCTGTGTCGGGAGTTGGTGGATAAACTTCAGAACGAAAGCGATGCCACCCAC
CAGTTGGTTGTGTTTCCACAAACTGTAGCAGTACTGCGCTCGTACCTGCTCGACCGCAAA
CACCTTGAAGTGGACGAATATTTATATGCGCACAAGACCTTCACTGACGGGGAGTTGACG
GAAATGGGATGTGCTATCGAGACAATCGCCTCTGTGGGCATGGATCTGCCGAGACAACCA
CGAGTCAAGATGGCACTGAACGACTTACTTACGCTTGTTGAACAGCTTGAGCACACGCTG
GGCGAGCTGCCAACATGTTTGGATCCGTACGTTTGTGTAGTTTTTTGGGCTGTTGGGGTT
TCAGTTGCTGACGATGTTTCTGTTTGTTTGTGCGCAGGATTGTAGAGAAGTTGTCGAGTT
ATTTCTCGCTTACTGTAAAGAAGAAGTCACCTGAAGCAGAGCGGTAAACATTGAGTGTTA
TGTAAGCTGCTAGATAAACATACTGTACACTTGAAGTATATATGTCCAGCAGTATTGCCA
CTCAATTAAAGCGCAGTTGTGTCTAAGGTAACTTGCTCGGCTAAGCGTGTTGATTAGTTA
TGCTCGGGTTGCTTCTAAGATCTATAATACGTAACACTAGCTGTCCACGGAGTACGAGTT
CCCGGGCTGCAGAAGCAGACCAGAAGACTCACCCCTCCACTTATTTGGACTTGTGTACCA
CCACGCGGATGTTCTTGCCGTTGAACGGGTACCCATCCATCCGCAGCGCCAGCGTCATGC
CCTCCAGCGCAGCAAAGCGGACGACCGCAACACCCACCGTGCTGCCGTCAGGCATCGTAG
GCATCTGCACCGACACGACCGCGCCGGCAATGCCAAAGTACGACGCCACATCGGCCTCCT
TGGTCGTGCCCCACGGCAGGTCCGACACAAAGACCTCGTACGTGGCGTCACTACCCGCCG
CCTCAGCCGCCGCGACAGCCGCAGCCGTGCGCTCCACCTTGACCAAAAAGTCCGAGTCGG
GGGTCGTCTCCACACGCTGCCTCTTCACACGAGGCTCCTCCACCTCCACGCCGTTCTGCG
ACGCATACGCCGCCCGCTTCTTGGTCAACAGACCGCTTGACGTCCTAAATAATAATAAAG
CATCCCGTAAATAAAAAAATATCCACATGACCAACCACGTACAATAGCCAACGCACCTGA
TATACTCGTCAATGTCGGCATGCACGCCCGCCAGCTTCTTGAGCACCTTGTCCATCTTCT
CGAGCGTGGACTGGTTCGTCAGCGGACTCAATAACACGGCCGAGATGAGGTGGTCCAGCA
CCAGCACCAACTCATTGCGCAGCGCCTTGTCGGGGCCGGCAAAGGCGTCGTCGCTGATGA
TGCCCGCCACCGTCTCCACGTCCGCGAAGTTCTTGTCGATCCACGCGTCGCTGCGCTTGC
GCGTGATGCGGTGCTGGATCTTGGCCAGCAGCTTGGCCACGCGCTCGCGGCTCTGCTGCT
CGCTCTGCTTCCGCTTGTCCTGGGCCGGCTCACTGGCGTCGTCGGCGGCGGCGGGCGGCG
CCTGCGCCTGCAGCTGGCGCTGCTCGTCCACGAAGCCCTTGAGGTCGGCGCTGAAGGCCG
CGTACTTGCGCTTGATCTCGGCGCACGTGGCCGCGTTCTCGCGGCTCAGCGGCACGTCCA
GCTTGGCCACGGCCTGCTGCACCTTGAGCGCCTGCTCCACGCTCTCCAGACACGTCTGCA
TGCGCGCCTGCAGGTGGCGGAGCTCGTCCTCGATGGCCGACGAGCAGTACGAGCGCAGCG
CGTCGCCGCCCACGCGCGCCAGGATGCGCTCGAACCCACTCATGGTTGCTGTGCACTATG
TATGACTGGAAGTGGTGGAAGTAGCGCAGGTGTACCCAGGAAAGGGTACAGTAGAAGACG
CATTGTGATTGGCGGAGGGTTTGCACCAATGAGACGGAAGCTGCAGTTTAGGGGCTGGTT
GAGTTCTTGGTGTTTGGTGTCGGTGTTGGGAAGGCATAACATAAACATGCAACACGGTTT
GATCTGATTGGTTGAAATTATTTTCAATGGTGTTGACCGCGACACGACTCCCGGAGTCGT
GTTGGGGCCAACACCAACAGAAAGGACAGGCATCTCACACAAAATTATTGGATTTCTGAA
AAGCCAGAAATGGCGCGGCCGCTAGGAACGAGATCGAGTGAGCGCATGGGGCCCGGTAAA
CACGTAGAACGGTAGCGGGGCGGCTAGTGCAGGGGCTTCTGCACATGTGATGTGGCTGTT
TATACCTTTTTGTTTGGGGGAGCCCAGAGGTGCTGCCATCACTTCCGAAAACATCACCCG
AAATACTCAGAATGAGCTGCTTTCCCAAAAACAGGGACACGGATGAGCTAACCAATCAGG
TAGGGGTAGGAGAGAGTCAAAGGCACACAGTGTGCCACACACCAGACACCAAACACCAAG
AACTCAACCAGCCCCTTATAGGACGGTCATGACCATCGTGTCGTGCTGCCGGTCGGTCAC
CTGGTGTTGTGTCTGTAGGACTGCGGCAGCGAGCACCTGCGGACACTTTGGTGCTGTGAT
GGAGAATAGAACGGCGAATGTAGAGACACTGATGGCACTTTGAGATAATACCTAGCAACT
TGCAATAGTCTACTTAAGGCCCGTTCTCAACCGGCCGCATGCGGCCGCACCGCATCGCAC
AGTTTTGTACAATGCGGCTGCATGCGGCCGCATCGGTTGAGAACGCTCGTGCGGCCGCAT
TGTGCGCCCTACCCGCATGAGCTTCCAGATGACATCGGCCAATTCGAACTCAAAACATAC
CAAAAGCAGCAACGCGAAGTATGATGAGTTTTGCCGAAGACTCGTATTTCTCGATGCTAG
CTCATACACCAACTGAAAACAATATATGAACAAGTACTTGTACGCCTGTAGTGGATTAAT
GCTAAATAGAACTTGTTGTGTTTCTGCATATTGCAAACATCTTCAGCAAAAACCTGGCGC
AGACAACAATAAGGAAAGCGATACAAAAAGATCTACTACGCTGGTCAACCAGCAGTGTGA
AGAAAAACCGTCCACCTACAGCGATATGGTGGAGCTACTCAATGAGTGGATCGTCAACTT
ATGCTACAGAAGCTACTTGTAAGTTAACCCCACCAGTATAATGAAGAAATATAAGTGCGT
AATCTTTTGCTGCACAAAGCAAAATAGATTCCTTTAGCGTAGAGCGCGTGTAGCTTCAAA
ATCGATGGCCGATTTAGAAATTTTTAACGAGTTTCCGTTTTCATTACAGTTTTTGTGAGT
TGCCTTGCATTCTTGCTGTTTGGTTTTAATCTACTGGTACGTCGGATACCTATTCGACAT
ACTCACATTTTATTTTAGTGCTAAACCTCTGTTGACTCAAATAAAAAGCTCTACTGATGC
CACCTAACCGTGCCTTTCGCCTCAGCACGCCTTCGCCGATATCGTGCGGGCATGGAGGTA
TACGTTAGCTCGCTTGAAAGCCCAAACATCATGGTTGGCTGTGGATATGGGCTGTTTGTC
ATCATAAATCAAGTAAAGTTAGCAAGGTCTCGAATGCATAACAACAATCATCTCCATAGG
CACTGCAGCCGAATTGTTTGGCCCCTATATATGGTATGCACGTGCTGGTAACTGTCGGCA
GCAGTCGCAGCTATTAGTTTTTATCTCACGGTACACGATAACATTTAACTCTCACGCACA
CGACTCCGTCAACCGATGCATGTTATGACTACATGTATATTGGCTGATACATAACTTCCA
CTCGTAGGGCATGATACGCTAGTGCATGTTGATCTACGCCTGCTAAAGAGCAGGTAGACG
TAGTACACGCTTCCCGGCGGTGGGGGTTCTACATCTAAAGGTAGTTTCCACTACCTGCAA
CATGTATCTACTTCGAAATAGATGTAACATTACACGTTCTGTACGATGCACTCAATAATA
ACACGAAATCGTGTACATGTAGGCCGGATAGAGTAGCGGGCCCCCTTTGTGTTGGCGTCC
GCTAGCACCAGCGGCCCGAACACCTCGAGTAGAAGCTAAAATACAAGGTTGACTTCTTTG
GCAGTCAAGGAGTCAAATTGACGCCTTGTCGGCTGTTGTCTGATAGGGTACTGTACCAGC
AGGTGAGTCAATAAGAGCGCTCTGATTGGTGCTGCGGCGTGCAACCCCTACTCACTCTCG
TGCGGCGACTTCGCCGCATGCGGCCAACTCGCCGCATGAGCGCCTATTTTTGCATGCGGC
CGCATGCGACCACCTACCCCACTAACCAATCACAAGTCCTTATTTCGGCTCATGCGGCCG
CATGCGGCGAGGAATTCCGGTTGAGAACGGGCCTAAGTATCCTACAGAACAACTAACTTG
CAGTCGGTCCGGAGTGTTACAGCACGTGATCAGGTAGGTGACTGCGACGGCGGAAGAGTT
GGCGCTGAACCCCATCCGATAGGAACGGACACGGCACGTTGGACGCGTCCAGCAGAGTGA
GTTTTCTACAGTCAGCAAACGACTAACAGAACCGCTCCAAGCTGATGATTCCGACGGCAC
CAGCCCAGCCCTTCCTCCGCCAAAGCACGACGAGTTCAGCCAACTGCTCTGCTGATTGAT
CACCACTCGCCAGTCACCAGACGGCGAGGGCAGCCTCAAACTGGGGCTGGGTTTCAGGCG
CCACTTGGTGCGCGTTCCAGCTGCACCTTCGTCAGTCGACTCTCTTCTACCCCTGAATAA
TATTCAGTGAATATCGCGGCACGGTTGGGGCTGGCCTCTCTCTTGCCCTGACCGACTCTC
CTCTCCATGGTCTCCACTCTCAGAAGCATTCATTCGAGCCCCCGCTCAATGCGAAGGAAG
CTTCACACTTCTCTGCGTTCGGAACATGGCGGCGCGTCCATTAGCGCGTCTATCGGCTCT
GTGGCTAGTGAGCTGCGCCGTCCACTGTGACGTCGTGGCCGCCACGTGCGCCGCTGGGTC
CACGACGCTCACGACCGAGGACTGCTCGGGCTGCGGCGACTACGACTTGTGTCTCGGCTT
CACGGACGCCTCGAGCTGCTCGGGCTCCAACTGCGAGACGGCCGGCGCCTGCACCTACGA
GTGTCTGAGCGTGGACAAGAGCGCGGAGGAGCTGGTGGTGCTGGTGCAGTTCGGCACGTA
TAAGAGCGAGCAGGAGCTGGCGGCGGGGGGCTACACCGAGTCCGACTTGGCGGGCTTCCC
CGACCAGACGAGCGACTGGCCGTCCGTCTCCAACAACCAGGTCACGGCGCTGGGCAAGAT
CAGCGTGTCCTCTGCAGTCACGACGTTGTGAGTCGGTCTCGAGGGGGTATTTCATTTTGG
TTGGTAGAGTTAGTTCATCTGACAGTGCTGGCGGTGTGTGGTGGTTTGCTAGTATTGTGT
CGGGCGGGAGCGCGGCGGTGGAGTACCCCAAGGGCAAGGTCTCGAGTATAATTCTGTCGG
CGAATGTCATTTCGGCCGCGACGTCCGTGACCAAGGTGGGGCTCCAGAACCTGGGACTGG
CCAACCAGATCGACACCATTTCGGCGTTTATCCCGTCGTCGATTGAGAGTCTGGACCTTA
GCAATACGCTACTTACCGAGTTTCCCACAGCGCTGAGCACGTTGCAAGTGCTCAAGGAGC
TGTAAGTTATTATTCGGAGAAAGGTGCTGTCATGTTGCTATTAACTGTTGCTACTTGTTT
GTTTAGAGTTCTGGATAACAACTACATGACGACGGTGGATTCCATTGAAGGCGTTGACTC
CATCACTTCCTTGTAAGGAACACTTTGTGCTTGGCTTTTTGTAGGACAAAATATTTAACT
TTCGACTGTGCCCTTGCCCTCGTCACAGGAGCATGCAGAACAACGACATCGATAATTTTA
CCGCCGTCTTCTCCAAGCTGGAAAAATTGTACGTGCTGCTGTCGTCTAGTTACCCAGGTA
AAGTAGGTCCGAGCTTACAAATTATGTTACTCATGTTGACGCAGGTACCTTGGAGGCAAT
AATTTGACGAGCATCCCCAGCGCCATCTACAGCTATTCCAACCTGAAAAAGCTGTACGTG
CACTTGAATAACGTAGCTCAATGTCAATGCTATAACGATGTCTCACACGCTGTTTGTGAT
GCATACGCAGAAACCTGACTGGCAATCCGCTCTCATCGCGAGGTTTTACAAACGATCAGG
CTGAATTCTTGAACAGTTTGGAGACGTTGGGACTATCTGAGTCCGACTTTAGCGCCGACG
TGGATTGTGACGACACGTACCAAACGAAGATTGGAGACGCCACCGTGTGCATTACCGATG
GAGTACCAACTACTACTGACACTACGAGTGCTACAGCCAGCAAAAAGACGACCACGCCAA
AGCTCGGACGGATCAGAAACAAAGACAAGCGAGCACATCGTCATCTTCGTCGTCTACCAG
CTTGATCTGTTGGGATCGTTCGTGGAGTGTTGGTGGCGGCATTTTGCAGCGTTCCTCTTC
ATCATCCAACGGAGAAAAGAGAAAAAGAAGATCGAGTGCCTCAAGCCAGCAAGCGATACC
GTCGGATACAGCAGCGACTTCACTACTCGCCCACAGACAATTGGCACCAGCAGCTACAGT
CACGTGGACGATTCACTTTCGATGACGTTGATGTGATCATTCCGATCTGAGGGGCTCCAG
CGATGTTTCTTTGGGGGTTCCGACTATGACTCACGAGAACGAAGTAATCACTGAAGAAGT
ACCAGGGGCCGGCACTGCCGTTTCCAGTATTCCTTCGTTTGTATCAACAGAGGAGGCCGG
CTCGAAGGAAAAGCCGCAGAGATTTATGTCGATCTGGAACGATTTGGAACTTCTGTCGCT
ACAGCTACGCGCGGCAGCGATTAAGGACCTCAAACCTCTTGGTACTGGAGCCTACGCCAC
CGTTTGGCTCGTTCGCTACAGGAATTTACAGCTTCTCGCCTCAAAGCGACTGAAACCTGA
ACGACGCACCAAGAAACACACGGCCGCGTTTGTGGAGGAAATCAAGCTGATCGCCCGCTT
CGACCACCCAAACCTCGTGAAGCTCATCGGAGCGGCGTGGACAGTTGAAACGGATCTGCA
GATGCTGCTCGAGTACATGGAAGCAGGCGATCTCCGTCGGTACTTGGCGGACCCGGATAC
CCCCAGCGGCTGGACGACCGTTTGAAGTTCAACATCGCGATCGATATCATCGAAGCGCTC
GTGTACTTGCACTCGTTCCAGCCGCCGCTAGTGCACCGTGACCTCAAGTCGAAGAATGTT
TTGCTCTCTTCCGATATGGAGGCCAAGTTGAGTGACTTTGGTACGTCGCGCTTCAGGTCT
TCCGATAAAACAATGACAGGAGGAGTGGGTACAGGTCGGTGGTTGGCCCCCGAGGTCATC
CGTGGCGACTCGGACTACGGCCCAGCAGTCGACATCTACAGCTTTGGCACGCTTCTCACT
CTCTCGAGTTGGACACCAACCAGATCCCGTACGACAACGTCCGCGCGTCAAACGGTAAAT
TGATGTCGGACCTGACCATTCTGCACCGAGTGGCGACTGGAAGGCTGCACCCCAAGCTTC
GATCCACGTGTGGGAAGGCGTTGAGGGACCTGGTGGAGCGATGTCTGCTTGAAGACCCGG
CCAAGCGCCCCACGGCTCCTGCCATCGCGTACGAGCTGCGCGTGATTCAGCAGGACATGG
CTTCGACGACATGAGTGTGCTGGGTTTTTTGGTTGGTGGTTGGTGGTATCGGTGAGCAAT
TTATTAGACGCGGTGCAAGTTGAATGCGGCGTGCGTGTGAAGTAAAGGAAGGAAATGGAA
AAGTACAAAATCTACTGAAGTTGATCGCGGTGGTTTGATACTGCACGGCAGGCACTCACG
AAACCAAGTGCATGTCGTGCTTCACCGAAAAGCAAAGTACATTGGCAGCAGTTTACGCTG
CTCCATGCAGACAGCATGACGTCCTTGCAAAAGAGCCTCTACAACTTAATATGTTCCTTG
CTGCATCCAACCTCGCTTTCTCAACAACCGGGAGACCGCAGCTGTTTCTGCACCGCATAA
CTTACACTCACTTTTTCATCGATGACCTGCAGGTGGTACTCGAAGCAACATCCTCCGGAA
AGATCAAATGCGCGTGCCGTATCGACGGCATCGAACACCAAGAAAACTACACTGTGCTGT
AGCTGCATGCCAGGAAGCGTTTATATCTTTTAAAGGCGAAGCGTACAGTGTACGCCGTAC
ACTTATCGCGTGCCTCGCCGTAGGACAAGGCCCATCATTTTGGTCAAGCTTCTCGAATGG
CGTGATCTCATGCTACGTGGTGGCTCAACTCAGACAGGATTTGGCAGGCTCATGCCCGTA
CTATCTAAAACTACCTCGAGCTCCTGTACTCTATCGTGTTGCACACGGCATGCTTATAGA
GTCCAAGGACACTCTTCAGAGACTCCGGTAAGAGTCCAAGACTCTAGAGCCCTCCAGGGT
TTCGACTGGTGCAGGCCAAGATCATCTTTGCTTTGAACAGTAGACCCCCTGCACCAAATG
AAACCTGCACTTCCAGGACCTTCGAGCCTCGGTTTTGGCGCGCCACCTGGTTCCCCTGAG
CATTTCTCAGCTAGACGCACACCTTTGCATTGTCTTAAGATTGGCACCAGCAGCGAACTT
CCGAGCTTCGAGTGCGGGCTCATATTGCATTAGAAATGGTGGCAGTGCTTTGGCTTCGGC
ATTTGGCGTCGTTGGGAATCATTTGGGCTCTTGGCTTCAACGTTGTGAGCGCCGACTGCG
CTGTTGGGTCCTCGACCTCACAACCGAGGGGTGCTCCGGCTTGCTGACGACTACGACCAG
TGCCGGGGGTTCACCCCAGCTACGGCAACCGCTTGGGCCCCAACTGCAAGACGGACGGAA
ACTGCACGTCCGAGTGCTTGAGCGTCAACAACAATTCAGCAACGTTGGTTGTGCTCGTGG
AGTTCGGCGACTACCAGAGCGAAGAGGAAGTTGCGGCGGGAGGGACAGCGATTCGGACTT
GGCTAATTACCCGGACGAGACGAGCGAGTGGCCTTCAGTGTCGAACAACCAAGTGTCCTC
TTTCGGAACGATCGAGTTGTCTTCGAAAGTTTCAACCTTGTAAGTGAAAAAAATGACTTT
GCTGTATGTTTAGCAAAACTCGAATTAATCTGGCTTGTGTGTTTTGCGTGTAGTATTGTA
TCGGGTGGAAGCGCGGTGTCGGAGTATCCTAAAGGCAAAGTCTCCAGGATATGGCTTACG
TCTGGGTTTATTTCGTTGGAGATGGAGATGACCAAGGTGGTGCTCAGAATCTCGACATGG
GGACGCAGATTAACCTGCTCCCAGATTATCTCCCATCGTCGGTCAAGACTCTTGATTCAG
CAACACGCTGCTAGCGGTATTTCCGACGGAATTGGCGATATTCCATCGCTCCAGCGATTG
TACTTGCCGCTTCTCACTATTATTTGCTTAATTGAGCGCAACTAATGGTTTGTGCTCTGG
CTGGTTAGGACTGGCTGGACTCACCAACTATTTAACAACACTGGCAAGCAGTGACGTGAT
CGAATCTATCACCACTCTGTGAGCTGGGAAACATCATGACCCGGCACATTATTGCAGCTT
TAGAAATCTCTGCTAACCGTATTGTGCTTCGATGCACCATTGTAGGAGCTTGAGAACAAA
CAAATATTGACACTTTCGAGAGTGTTTTTCCATCACTGGAGTACCTGTAAGAACCGCACT
GAAGCGTTTGTGGGAAATTTGACTGACTTCTTGCTATAATATTCAGATATTTGGGCAGAA
ACAACTTAACGAGCATCCCTACCGCCGTCTACAATCACTCAAACCTAAAAACGCTGTACG
TTCATGAGTTAGCTATTCTATCTATCATAGATTTTCGGTTGGTCACTTAACGTGTTTCAA
CTATTGTGTTGAAGAAACGTTGCTGGGAACACATTTTCATCATGTAGATATTTCACGTCC
GACCAAGTTGCGTTTTTTGAATAATCTGAATATGCTGGGACTTCTCTGACTCGGACTTCA
AAGTCGAGGTGGGGTAACGATGACGCGGAGCAGAGTGCAACACACGGTGTGAAGTGTGTA
TACGAGATGGAAACGCTTCCTCATCGACGAGTGATACCGCTTCGTCCTCTTCATCAAGAT
CAACTCAAGCGGATGGCTTAGACTCGAAAGTATTCCGCACGTCGAAGGATCGATGAACCA
AAAAGATCCCAAGGGCGTCTTGTAGGCGAACTTCCGCCGTGGTGATCGTCTGCATCATCC
TTACCGTTAGTATGCGGAGAAGCAAAAAGCTTGGTCCGCGTCGTACAAGTAGACAATTTC
AAAGAGCACAGCTTTCGGGATGAATCGTCTCTCGCCAGCAGTTGGTTCTCAAGAGCTGAT
GAAATCTCTACTTCGGGCCAACATCGTTGAGTATTTACGGGAAGGAGATGGCAAGCCAAT
CCAGTAATTCTTCGATGGATATTTCAAATTGCGCGAAGATGACGGGGGCGTGGATATTCC
AGTACTGAGGCGTCCACCATTAGCAGTACGTCGAAGTATCCCTCTTTTGTGTCTACGTTG
GAGAGGTCTTCCAAGGGAAAATCAGACAGATTCATGTCGATTTGGAACGACTATGAACTT
CTGTCGCTGCAACTTTGCGCTGCGTCTATCAAGGATGTTCGCAAGATTGGCGGCGGGGGC
TACGCCACTGTGTGGCTAGTTCGCTACCGAAACCTTCAACTTCTCGCCTCCAAGCGGCTT
CGATCCGATAATTACACGCAGAAGACCACTGCGGCCTTCGTGGAGGAGATTAAACTCATG
GCCAACCCCCTGCTCACCCGAATATTGTCAAGCTTATTGGAGCGGCGTGGACAACTGAAA
GCGACCTGCAGATGCTGTTGGAGTATATGGACGGTGAGATCTTCCGAGATATTATCCAGA
CGCGAGTACGCCTACTGGCTGGACGCGTGCCGCATGGCGTTCCTGGCTTTCTGCTGGAAT
TATTGAAGTGCTCGTGTATCTTCACTCGTTCGTGCCCCCGCTGCTACATCGCGATCTCAA
GTCGAAGAACGTGTTGCCATCTTCGGATTTCACGGCCAAATTGAGCGACTTTTGGCAGGT
CTCAGCTTCTGTTCAGATGATAGTAAGAGTGACCTTAAGGAGGGCACGAGCCGATGGTTA
GCTCCCGAGGTGATTTTGTGGTGACAGCGACTATGGATGCCCCGCCGATATCTACAGCTT
CCGGCGTGTTGCTCACGAAGATCGACACGAAAACAAAATCCCATACAGCAACGCGCGGGG
CCGCAACGGCAAGCTTCTGTCGGATGATACTATCATGCAGCGCGTTGGCGCTGGTAGACT
GGTGCTCCCAAACTTCGACGTACTTCTTGTGACCAGGCGCTGAGGGATTTGGTGGAGCGA
TGTCTTGCTCGGGACCCACTCCGCTAAGCGACCAATGTAACCACAGAAATCGCGAGCGAA
TTGCGCGTCGTTCATCGCAGATGCCACCAGTCTATCTAAACGCGCACCGTGGACAACCGA
TTTTATTGGACGTGGTGTGAAACAATCAGACAGGTCTTCCGTAAGTCTATGAATAATCCA
TTCACGCAAAAGGAGAAAATCCCGAAAAACGTGTGGGAATACACAATATTACCTTGAAGT
TTTCTTTTCATGTTGATGGTATTACTTCATGTCTTAGATACTCGAATTGGACAGAGTTCC
CGGAAGGCAGTTGTCCCCGGTAGCTGATGTTAACTGATTTTGGCCTATGCTCTCATCCAT
CTTAAATCCGAGACAAGCTCGAGTGATGGAGAACATTTCGAAAACTTCGATCAGCGGGCC
GCTCATCTTCTACAACTACGACTACCAGCAGCAAGCTGTATGTGCTGCTCCGTTTGCTGT
CAGCGACTAAAACCTCGGTCTTGATAGACTTCCTCGAGTAACAGTCCGTTCGCATCCGAT
AAACACGACTGCGACGCCGGCGGCGAGCTTTTCGTCTGTCTAATACGACTAACTTCGACA
TCAGCGGCGCTGTCCGCGCCGCCCCGTTCATTTTAAACAACTACAACTCGGCCACAATCG
GCTTTCACGACTCGGACATCGGCAGCGGGATTTACCCGACTACATGTTCAAGTTGAGCTG
TGGGCTGAACGTGCCGCTCCGTTTACCTACAAAAACTTCGTGTCGTCCGGCCACTTCGAC
TATGACCACGACAGCATTGGCGTGTGGCTCCGTCCGCTTCGGCGGCTACAAACTCACTGT
CTTCCGTCTCTTCGACTACAATTTGACCAGCGGGCTGTAAGTGCAGTCCCGCTCGCGGAC
TACGGATCCGGCGCGAGCTGCACGCGCAATCTCGCCCGTCGACACCACCGACTTGCTGTA
CGGTCCTGTCCGTCGCTTTGACGCCTGCAAGGTCGGTCTCGCTCGACTTGTACAACTACG
ACTTAAGCAGCGGGCTGTACGTGCAGATCCATTCCCTTTCGACGGCTACCAACTCGTCGA
ACGTTACGGTCTCTTTCAACGCTTACAGCCTCGTCCGTCTACTACGACTTGAGCAGTGGA
GTTTCTGCTTACTTCCGATTTGCCATGAACCCGTTCTCGTCCATTTCCCTCCAACTACCC
ACCACTACAACTACAACTATAATCTATGACAGGAAAGAATGCATTAACGGTAATGGAAAC
GCAAATTTACATACCGCAGATACTGTAGATAACACGTAAGTAGTAGCTTTCGGAGCTTCT
TCATGCAACGGGCGACTTTGTTTCTCGTTGAATTGTTGCTTAGGCGATAGCGATAGTGAC
GGCGCGGCCGCGGTGGAGATGCCCGTGTAAGTTCTTTTGAATGCGCAACCCATTACATAT
TCTTCGCCCGCCAGAACACTGAATTCCTTTTGTCAAGGCACACAGCCTCATCTAGCCAAT
CGTAGAGCTGTATTTTCGTTTCGGGAAATTTTTGTTTGCATGACGACATTTATACTGCAT
AGCGGCAAAGTGCTGATAGTACAGAAAGCCCTCCCAATCGACACGTCTTTAGGTCAATTT
ACAGTAAGTGATGTCGATTGACCGAGTGTTCTCAACTTCTCAAGAATGATGGAGGCTGCT
CCAGTTCATTTGCAAATTCGTCGAGTTAGATTCGTCATTGATTTTGCTCTGAAATCGGTT
GTACGTCGTGACCATAGCGGCGATACATTGTCGGGCAGAAGATACCCAAGGAGCGTGCGG
ATTGCGTAAATATATCGGTAGATGCAAGCGCCAAATTCTTGATTTGGCGCAGGTCTTACT
AACATGACTGGCTTACACCCTACTGTTATAGACACGCGACCCTGCGTCCCATCACCAGTG
CATCTAATCAACCATCACTCACCGAAGTTCATCCAATCATCCTACTCGTCGAATCATCGG
TGGTGCTGTAAACAACTTACCGTAATCACCATAATCACCGGGTTCGATTGCACCCGGTTC
AAGCCAACCGGTTAGCTGGTACAACTGGTACAGCACCCAAGACCAGCAACCCTCAATACG
CCCCCTCAATGCGAAGTCCCACGAATGCCGAGAGCCACCGTCAGATAGTTGGCCAGCAAT
TACGAATTATAGTCAAAGGTCCGCTCCGGAGTCCAATGTATCACCACAAGGTCGTTAGTG
GAACGCTATAGAAGATGTAGTTCAGAAGTAACCTGAGCTGAATAAGTGACCCTGGGCCAG
GCGCGGGGAATGATTCCGAGAGCGGCGGTTTTAATTAGGATGCTTGAATTAATCGATAGA
GAACTTTAGTTGTTGGAATATCTCCGGGTTTGGAACAAGGAAAATCTGGATAAAATCCAG
ATAGATTACGGATAAATTTCCAGCGGATGTTCCAATAACCAAGTCCACGACCCTCGTTGT
TCCACTGGAATATATTTTTAGACCAAGTCAGTTTTGTTCAAAACTAAAGCTCTCTAGTAG
CGGTAAATCCATTCCCAACACATTACCGATTGTACCGGTACTTGAAATTTGCATGAGATC
GACTCTTTATACCGAAATTGTATGACGAAAATCGGCACCTAAGCTATATCACGGAATCAG
GATGTATGCCTTGACAAAAGGAATTCGGTACCTGTGCAGTAATGTAGTACGCATGTGACA
CAAACAGGTTCATCATCCTGTTCCGCGTTATGGACAAACTTGTCATCTTGTTTGCGTTAT
GGAAAACGCAAAAAACAAAAGCTTGGTACAGATATCGCAAATTGGATGACGCACCCGAGT
AAGGATGTTTGCTTCAAGCAATTTGCTGTCATCCCATTTGCGTTATTCCAACAAAGGTGC
GACACAAACCGTGTCGTTGATTCGCAGTGCGTGTCGAACAGAAAAATATTGAGCAGGATC
TTAGACGCTATCCCGGATGTTCTCTAAGATTTTTAACACTAATACAATTGGTGCCAAACC
AGGGATATCTTTGAGATCGAAGCCATATATCTACAGGTACGCAATTCAGTGTCCATATTG
TATCATGGGATGGGATGCAACGGGGACTTGGCCGGCTAACTGACCCCATGCAATGCTCTG
GAAAGCCTTCTGTCTGGTTGGGTGCTCACTTTGGAATTTCTTCTCCAGCTCTCAAGTCTC
CCTCCACCTCCAACAATCGTCAAGATGCGCCTCGCTCAAGTTGTGGTCGTCATCGCTGCT
TCCTTCCTGGTTGCCACTGACGCTCTTTCGACCACGAACGCAAACCAGGCCAAGATCATC
AAAGGAACGTCGCCCGGTGGCCACAGCCCACGACTTCTGAGGGCCTACCAACCTGATGAT
GAAGGCGATTCCCCCGAAGATAGGACGCTGTCGAAAGCTCAGGTGACAAAAATCCTTAAC
AAACTAGGCAAAGATGTCACCTGGGACCACGTCATGCGGAACCCGGCTTTGTTCCAAAGA
TACCAGAAGAAGGCTAACAAGATCATTGAGAAGCAAAAGGCAGCAGCGAAAAACGCGTAG
CCGATCATCAACGGCGACCACACTCCTTAGTTTTCTCTCCAGAAACTGGCTGGCCGCTCG
CGATTGCCAAGTGCTAAAACAAAAGCAACATGTGGAACTGCAGTACTTCAGCGCACCTCG
AGGTTCGTTTACTGAAAATAAAACGTCTATCCCACGATCACTTTGCATACAGTAGGTATT
GGTGCTCGTGTACATCAGCAAGCCACGCAAACGCTGTAGCTGCATACCAGGCAATTCAGA
AGCAAGGCCACGTCGGCTTCAGGGGATCTTGTTGAGTGTGAAGAACAAAGCGAGCAGAAA
GCCACAATTTCGTGGTTAGCTGGATGATGGTCAAGGTAATACTTATCGTACTACATTGCC
GATACAGTAAGCAGTAGCGAGAAGGCAGACAGACATGCTGTCGCCTACAGTACAACGCTC
GGGCTCTGCTGTTCCGTTCCGCTGCACAAAGGAAGGTGCCATTTTTTTAAAGATTGGTGC
TTGCCATGATTATTTTTGTTAACGCGAGGTAGGTATTATAATCTCTAACCTGATAATCTC
AATAGCAATTTCGAAAAGGGCTATCGTTATTTTCAGGTTTTCGGATGGCCGAGCTCGAGG
CGGAGCGTGTGAGCGGCTTCAAGCGCATCTTGGTCCGCCTGGACGAGGGCACGCGCCGCA
AGTACTGCTGCCGCGCGCTGGAGGAGGACCTGCAGCATGTCAAGAGCCGCGTGCGCGTGT
GTGCGCGGAGGCCATGGCGCAGGCGCGGCAGGTGCAGGACGCGACGCGCAAGCTGCATGC
CAACCGCCATGAGCGGCCGCCGGCTGAGCTGCTGGGGGCAAGTTGAAACCTTCAGACTGC
TTAGGAGACGACCACAAGCGCGCTTATTTTGGGTCGCGCGCCCAAAAATGGGGCGCAAAT
GGGCCCGAAAGTGCTGCAAAAGAGAAACTAATGCCCCATTCCAAGAGGCCAAGACGCTTA
CGCTGGCGCTGCTGAGTCAGGAGCTGGACGATGTGGCGAGTCAGATGCGACGGCTGGAGA
AGCTCATGCCGCCCAATATGGCGGAGCTGGACGACAAGCAGAGGAAGTGGTGGAGGAAGC
ACGTGCACAAACTCGGAGACCATGTGCTGGAGCTGCTGACGGGACACGAGAGGGAGAACC
GGGCTCTGTTGCGCCTTGAGAAGACGCTCAAGAAGATGGAGACCAAGTGGCCGGAACTCA
AGAGCTGGCACGCGTACGTGATGCAATACTTTTCCTGCAGGAGGAGGGCAACTGAAAAAA
ATTAATTTTTTTAGGAATTTGCAGAAGCAGATTGCTGAAAAGCAAGGGTCGAAGCCGGCA
TCAGGAGCTCCTGCTGAATCAACTGCGAAGAGCAAGAAGAAGCGCGCGCGATCCCATTGC
CGTGGATGACGGCGACACGGTGATGACGAGTGGTTCTAACAGTGTCGGCAATAAGCCGAC
GAGGAAAACAGCGGATGTTTGCCAAGATAAGGTTAGCGGGACGGACAGTCAGTCCTGATA
AGGTTCGGGCTCTGCTGCTGCGCTGCGCGAAGGAAGTGCGGACATCTCTGCGACAAGTTC
GAGCTGGGCGCGTACGACGTGAATTTGAGTCGCATGGTGGTGACCGTCGCGGACTCGCTG
TGGCAGGAGCCGAGAGCAGTCCGGGAGGTTGTGTTGCTGACTACGGCGCTGTTTACGCTG
GTGGAGACGGTGGAGAAAGTTGTGCATCAGGCCGGGCTGCGCCGAGACCTGCTCGGCGGC
GCCTGATCAGCGTGCTAGGTGTCGTGCTGGGGTCTCCGAAGCTGCAACTGACTGATCGGC
GAAAGACGATGGTCGAGGAATACGCCAACAACTGCCGCCAGTCCCTCAAGCAGTTGAATC
GGCAGATGGAGAGTGGAAGCCACGACGCTACTGCCAGTGCCGCTGAGGAGACAACAGCGC
AAACCCCGGTTGGAACCAGTGCACAAGCGAAGATGTCTAACGAGCGATCATGGCCCAAAA
CTCATGTACGATTCAGTTAAGGAGCTTGGATGCTGAGTAGAATAGAGCGCTAGAAGACAC
AAACACTCCCGCACTTGAATAACGTAGCTCAATGTCAATGCTATAACGATGTCTCACACG
CTGTTTGTGATGCATACGCAGAAACCTGACTGGCAATCCGCTCTCATCGCGAGGTTTTAC
AAACGATCAGGCTGAATTCTTGAACAGTTTGGAGACGTTGGGACTATCTGAGTCCGACTT
TAGCGCCGACGTGGATTGTGACGACACGTACCAAACGAAGATTGGAGACGCCACCGTGTG
CATTACCGATGGAGTACCAACTACTACTGACACTACGAGTGCTACAGCCAGCGGTGCGAC
GACCACGTCAGGCTCGGACGGATCAGAAACAAAGACAGCGAGCACATCGTCATCTTCGTC
GTCTACCAGCTTGATCGTTGGGATCGTTTGTGGAGTGTTGGTGGCGGCATTTGCAGCGTT
CCTCTTCATCATCCACCGGAGGAAAGAGGAAAAGAAGATCGAGTGCTCAATAGCAAGCGA
TAGCAGCGACCACTTCGTCTACAGACAATTGGCACCAGCAGCTACAGTCACGTGGACGAT
TCACTTTCGATGACGCGATGATCATTCCGAGGGCTCCAGCGTTTTTGGGGGTTCCGACTA
TGACTCACGAGAACAAAGTAATCACTGAAGAAGAAGTACTTCCAGGGGCCAAGTGCACTG
CCACCGTTTCCAGTATTCCTTCGTTTGTATCAACAGAGGAGGCCGGCTCGAAGGAAAAGC
CGCAGAGATTTATGTCGATCTGGAACGATTTGGAACTTCTGTCGCTACAGCTACGCGCGG
CAGCGATTAAGGACCTCAAACCTCTTGGTACTGGAGCCTACGCCACCGTTTGGCTCGTTC
GCTACAGGAATTTACAGCTTCTCGCCTCAAAGCGACTGAAACCTGAACGACGCACCAAGA
AACACACACGGCCGCGTTTGTGGAGGAAATCAAGCTGATCGCCCGCTTCGACCACCCAAA
CCTCGTGAAGCTCATCAGAGCAGCGTGGACCAATTGAAACGGATCTGCAGATGCTGCTCG
AAAGAGTACATGGAAGCAGGCGATCTCCGTCGGTACTTGGCGGACCCGGATACTCCCCAG
CGGCTGGACGACCGTTAAGTTCAACATCGCGATCGATATCATCGAAAAGTAACTCGTGCC
CACTTGCACTTGCACTCGTTCCAGCCGCCGCTAGTGCACCGTGACCTCAAGTCGAAGAAT
GTTTTGCTCTCTTCCGATATGGAGGCCAAGTTGAGTGACTTTGGTACGTCGCGCTTCAGG
TCTTCCGATAAAACAATGACAGGAGGAGTGGGTACAGGTCGGTGGTTGGCCCCCGAGGTC
ATCCGTGGCGACTCGGACTACGGCCCAGCAGTCGACATCTACAGCTTTGGCACGCTTCTC
ACCGAGTTGGACACCAACCAGATCCCGTACGACAACGTCCGCGCGTCAAACGGTAAATTG
ATGTCGGACCTGACCATTCTGCACCGAGTGGCGACTGGAAGGCTGCACCCCAAGCTTCGA
TCCACGTGTGGGAAGGCGTTGAGGGACCTGGTGGAGCGATGTCTGCATGAAGACCCGGCC
ACGAGCGCCCATATCGGCTCCCGCGCACAGCGCGCTACGAGCTGCGCGTGATTCAGCAAG
TGGACATGGCTTCGACGACATGAGTGTGCGCTGGGTTTTTTAGTTGGCGGTTGGTGGTAT
CGGTGAGCAATTTATTAGACGCGGTGCAAGGTTGAATGCGGCGTGCGTGTGAAGTAAAAG
GGAAGGAAATGGAAAAAGTACAAAAAATCTTACTGAAGTTGATCGCGGTGGTTTGATACT
GCACAGCACTCACGAAAGCAAGAATTGCATGTCGTGCTTCACCGAAAAAAGCAAAATAAA
TTGGCACCCAGTTTACGCTGCGCCATGCAGACAGCATGACACGTCCTTGCACAAGAGCCT
CCCGACAACTTTTACACATGTTCCTTGCTGCATCCACATCGCTTTCCAACAACGGGAGAC
CGCAGCCGTTTCTACACCGCATAAACTTACAAACACTTTTTCATCGATGACTCGTGGTAC
TCGAAGTACTATCTCAGAAAAAGATCAAACGCGCGTGCTGTATCGACAGCATCAGAACAC
CAAGAAAACTACACTGTGCTGTAGCTGCATGCCAGGAAGGGCTATCTTAAAGGCGCTGCG
TACAGCGTACGCCGTACACTTATCGCGTGCCCCCTCGCCGTAGGACAACGCGCCCATCAT
TTGCGAGCCTCGAATGGCGTGATCTCATGCTACAGTGGTGGCTCAATTCAGACAGGATTT
GGGCCATGCCCGTACTATCTAAACTACCTCGAGCTCCTGTACTCTATCGTGTTGCACACG
GCATGCTTAGAGTCTAAGACTCTTAGACTCTAAGAGTCTTAGACTCTAGAGCCCTCCAGG
GTTTCGACTGGTGCAGGCCAAGATCATCTTTGCTTTGAACAGTAGACCCCCTGCACCAAA
TGAAACCTGCACTTCCAGGACCTTCGAGCCTCGGTTTTGGCGCGCCACCTGTCTCTGAGC
ATTTTCGCTAGACGCCACTCCTTTGCATTGTCTTAAGATTGGCACCGCAGCGAACTTCCG
AGCTTCGAGTGCGGGCTCATATTGCATTAGAAATGGTGGCAGTGCTTTGGCTTCGGCATT
TGGCGTCGTTGGGAATCATTTGGGCTCTTGGCTTCAACGTTGTGAGCGCCGACTGCGCTG
TTGGGTCCTCGACCACTACAACCGAGGGGTGTCTGGCTTGCGACTTGCGACGACTACGAT
CTGTGTCGGAAGTTCCACCCCAGCCGGCGACCGCCAGGGCCCCAACTTTGCAAGACGGAC
GGAAACGGCACGTTCCGAGTGCTTGAGCGTCAACAACAATTCAGCAACGTTGGCTGTGCT
CGTGGAGTTCGGCGACTACCAGAGCGAAGAGGAAACTGCAGCGAGAAGGACAGCGATTCG
GACTTGGCTAATTACCCGGACGAGACAAGCGAAGAGTGGCCTTCAGTGTCGAACAACCCA
AGCGTCCTCTTTTCGGAACAATCGAGGTTGTCTTCAGAAAGTTTCAACCTTGTAAGTGAA
AAAAAAAGACTTTGCTGGTATGTTTAGCAAAACCCGAATTAATCTCAAGCATGTGTGTTT
GCGTGTAGTATTGTATCAGGTGGAAGCGCGGTGTCAGAGTATCCAAAAGGCAAAGTCTCC
AGGATATGGCTTACGTCTGGGTCTATTTCTGTTGAAGATGGAGATGACCAAGGTGGTGCT
CAGAATCTCGACATGGGAATTTCACCAGATTAACCTGCTCCCCAGATTATCTCCCCATCG
TCGGTCAAGACTCTTGATCTCAGCAACACGCTGCTAGCGGCATTTCCGACGGAATTGGGC
GATATTCCATCGCCCCAGCGACGTACATTACTTGCCGCTTCACACCAACATTTGCTTAAT
TGAGCGCACTAATACCTAGTGCTCGGGCTAGTTGAGACTGCTGGACTACAACTATTTAAC
AACACTGGCAAACAGTGACCGGATCGAATCTATCACCACTCTGTATCCTTTGGAAACATC
ATGACCCAGTACATTATTGCGCTTTAGAAATCTCTGCTAACCAGTATTGTGCTTCGATGC
ACCATTGTAGGAGCTGGAAGAACAACAATATTGACACTTTCGAGAGTGTTTTTCCATCAA
TGCACTGGTACCTGTAAGAACCACATTGAAGCGTTTGTGGGAAATTTGACCGACTTCAGT
TGCTATAATATTCAGATATTTGGCAAGAAACAACTTAACGAGCATCCCTACCGCCGTCTA
CATAATCACTCAAACCTAAAAACGCTGTACGTTCATGAGCCAGCTATTCTATCTATCATT
GATTTTCGGTTGGTCACTAACGTGTTTCAACCATTGTGTTGAAGAAACGTTGCTGGGAAT
CACAGTTTCATCGCGATATTTCACGTCCGACCAAGCTGCGATTTTTGAATAATCTGAATA
TGTTGGGACTCTCTTGAGACTCGGACTCTCAAAGCCGAGGTGGGGTACGATGACGCGAAG
CAGAGTGCAATACACGGTGTGAAGTGTGTATACGAGATGGAAACGCTTCCTCATCGACGA
GTGATACCGCTTCGTCCTCTTCACCAAGATCAACTCAAGTGGATGACTTAAACTCAAAAG
TATTCCGCACGTCGAAGGATCGATGGAACCGAAAGTGATCCTGGGCGTCTTGTAGGAACT
ACCGCCGTCAGGTGAACGTCTGCATCATCCTTACCGTTAGTATGCGGAGAAGCAAAAAGC
TTGAGTCCGCGTCGTACAAGGGACATTGAAAGAGTACGCTGGGGATCAATCACCTTCGCC
AGAAGCTGGTTCCTCGAAGAGCTGATGAAATCTCACTTCAGGGCTGAAGACGTTGAATAT
TTACGGGAAGGAGATGGCAAGCCAATCAAGTAATTTTTCGATGGATATTTTCAAATTCGC
GCATACCCGAAGATGACGGGGGGGCGTGGATATTCCAGTACTCGAAAGGCGTCCACCATT
AGCAGTACGTCGAAGTATCCCTCTTTTGTGTCTACGTTGGAGAGGTCTTCCAAGGGAAAA
TCAGACAGATTCATGTCGATTTGGAACGACTATGAACTTCTGTCGCTGCAACTTTGCGCT
GCGTCTATCAAGGATGTTCGCAAGATTGGCGGCGGGGGCTACGCCACTGTGTGGCTAGTT
CGCTACCGAAACCTTCAACTTCTCGCCTCCAAGCGGCTTCGATCCGATAATTACACGCAG
AAGACCACTGCGGCCTTCGTGGAGGAGATTAAACTCATGGCCAACTTCGCTCACCCGAAT
ATTGTCAAGCTTATTGGAGCGGCGTGGACAACTGAAAGCGACCTGCAGATGTTGTTGGAG
TATATGGACGGCGGTGGAGATCTCCGGAGATATTTATCAGACGCGAGAACGCCTACTGGC
TGGACGTGCCATAAGTTCGGCTTTGCCAGTGGAATTATTGAAGTGCCCGTGTATCTTCAC
TCGTTCGTGCCCCCGCTGCTACATCGCGATCTCAAGTCGAAGAACGTATTCATATCTTCC
GATCTACGGCCAAATTGAGCGACTTTGGCAGGTCTCGCTTCTGTTCAGACGATAGTGCTA
TGACCCAAGGAGTGGGCACGAGCCGATGGTTAGCTCCCGAGGTGATTCGTGGTGACAGCG
ACTATGGATGCCCCGCCGATATCTACCCAGTGCCTTCGGAGTGTTGCTCCAACGAAGATC
GACACGAACAAAATCCCATACAGCAACGCGCGGGGGCCGCAACAGCAAGCTTCTGTCGGA
TGATACTATCACGCAGCGCGTTGGCGCTGGTAGAACTGGCTCCCAAACTTCGACGTACTT
GTGACCAGGCGCTGAGGGATTTGGTGGGAGCGATGTCTTAGCCCCCGGGACCCACTCAAG
CGACCAACGTAAGCACCAGAAATCGCCAGACGAAGTGCGTGTCGTTCATCGTCAGATGGC
GAACCAGTCTATCCAAACGCGCACCGTGGACAAACCAATTTTATTGGACGTGGTGTGAAA
CAATCAGAACCAGATCTTCCGTAAGTCTATGAATCCATTCACGCAAAAGGAAAAAATCCC
GGAAAAACGTGTATGAGTTAGAGAATACAATATTACCTTGAAGTTTTCTTTTTCAAGCGT
TGATGGTACACGGAGCACTTTAGATACTCGAATGTGGACAGAGTTCCCGGAAGACAGGTG
TCCCCCGGTAGCGCCGATGTTAACTGATTTTGGCCTATGCTCTCATCCATCCATCTTAAA
TCCGAGACAAGCTCGAGTGATGGAGAACATTTCGAAAACTTCGATCAGCGGGCCGCTCAT
CTTCTACAACTACGACTACCAGCAGCAAGCTGTATGTGCTGCTCCGTTTGCTGTCAGCGA
CTAAAACCTCGGTCTTGATAGACTTCCTCGAGTAACAGTCCGTTCGCATCCGATAAACAC
GACTGCGACGCCGGCGGCGAGCTTTTCGTCTGTCTAATACGACTAACTTCGACATCAGCG
GCGCTGTCCGCGCCGCCCCGTTCATTTTAAACAACTACAACTCGGCCACAATCGGCTTTC
ACGACTCGGACATCGGCAGCGGGATTTAACCCGACTACATGTTCAAGCTTGAGCTGCAGG
CTGAACGTGCCAGCTCCGTTTACCTACAAAAACTTCGTGTCGTCCGGCCACTTCGACTAT
GACCACGACAGCATTGGCGTGAAAATCCGTCCGCTTTGGCAGCTACAAACTCGGGTCCTC
CGCCTCCTTCAGACTACAATGTCATCATCCTGTAAGGGCAGTAAGTGTCAGCCACGATCG
CGAGTCTCGACTACTCAATTCGGCGGCGAGCTGCACGCGAGCAGTCTTCTGGAACAACCG
CTCACCGATCTTGCAAAGCACGATCCGATCCGTCGCTTTGACGCCTGCAAGGTCGGTCTC
GCTCGACTTGTACAACTACGATTTAAGCAGCGGGCTGTACCTGCAGATCCGTTCGCTTTT
CGACGGCTACCAACTCGTCAAACGTTACAGTCTCTTTCAACGCTTACAGCGGCCTCAAGT
GTCCTCCGTCTACTACGACTTGAGCAGTGGAGTTTCGCTTACTTCCGACGGCCACAGAAC
CCGTTCTCGTCAATTTCCTCCAACTACCCACTACCACTACAACCACAACTATAACTACGA
CAAGGAAAGAATGCATTAATTTGTAATGGAAAGCAAATTTACATGCCCCACATATTGTAG
GTAACAGGTATTAATAAGTCGTAGATTTCAGAGCTTCTTCGTGCAACGCGCGCGACTTTG
TTTCTCGTTGAATTGCTGCTATGGCGATAGAGATAGTGACGGCGCGGCCGCGGTGAAGAT
GCTCACACTAAGTTCTTTAGCTATCCCAGCCTATGCATAGCTCTCGTTCTGAAACACCGA
AATCCTTTGTCAAGGCACACAGCCTCATCTAGCCAATCGTAGAGCTGTATTTTCGTTTCG
GGAAATTTTGTTTGCATGACGACATTGCCATACCGGGATAGGAAGCGGCAGAAGTGCTGA
TAGTACAGCCCTCCCAATCGACACGTCGAAGGTCAACTTACAGAAAGAGGACGTGACATC
GACCGATAGTGTTCTCAATAATGATGGAGGTCCAGTTCATTTGCAAATTCGGATTCGTTT
TATTGATGTTGCGCTAAAATCGGAGCAGTACGTCATGATCATAGCGGTAATACATTGTCA
GGCAGGAGAGATGTCCGTGGAGCGTGCGGTTTGCGTAAATATACCAAGGAAAGCACAAGC
GCTTTCAAATTTACGATTCTTTGGCGCAGGTCTTAACTAACATGACTGCGAAGCTTACAC
CCTACTGTTATAGACACGCGACCCTGCGTCCTATCACCTAGTGCATCTAATCAACCATCA
CTCACCGGTGTTCATCCAATCATCCTACTCGTCTAATCATTCGGTGGCGTAAACAACTTA
CCGTAATCACCATAATCAACGTGGGTTCGGATTGGACCGGTTCGGGTTAACCGGTTAATG
GGTACAACTGGTACACAGTACCCAAGACCAGCAACCCTCAATACGCCCCCTCAATGCGAA
GTCCCACGAATGCCGAGAGCCACCTCGCTCCTCAGATAGGGGTTGGCCAGCAATTACGAG
TTTAAGTCGAAGGTCCGCTCCAGAATCCAATGTATCATCGTCGTTAGTGGAACGCTAGAA
GATGTCGTTCACGTAGAAGTAACCTGAGCTGAATAAGTGACCCTAAATAGTGCGAATGAT
TCGAGCGGCGGTTTTAATTAGGATGTTTGAGTTAATCGATAAGAAGAACTTTAGCTGTTG
GAATATCTCAGGGTTTGGAACAAGGAAAATCTGGATAAAATCCAGATAGATTACGGATAA
ATTTCCAGCGGATGTTCCAATAACCAAGTCCACGACCCTCGTTGTTCCACTGGAATATAT
TTTTAGACCAAGTCAGTTTTGTTCAAAACTAAAGCTCTCTAGTAGCGGTAAATCCATTCC
CAACACATTACCGATTGTACCGGTACTTGAAATTTGCATGAGATCGACTCTTTATACCGA
AATTGTATGACGAAAATCGGCACCTAAGCTATATCACGGAATCAGGATGTATGCCTTGAC
AAAAGGAATTCGGTACCTGTGCAGTAATGTAGTACGCATGTGACACAAACAGGTTCATCA
TCCTGTTCCGCGTTATGGACAAACTTGTCATCTTGTTTGCGTTATGGAAAACGCAAAAAA
CAAAAGCTTGGTACAGATATCGCAAATTGGATGACGCACCCGAGTAAGGATGTTTGCTTC
AAGCAATTTGCTGTCATCCCATTTGCGTTATTCCAACAAAGGTGCGACACAAACCGTGTC
GTTGATTCGCAGTGCGTGTCGAACAGAAAAATATTGAGCAGGATCTTAGACGCTATCCCG
GATGTTCTCTAAGATTTTTAACACTAATACAATTGGTGCCAAACCAGGGATATCTTTGAG
ATCGAAGCCATATATCTACAGGTATTTGTCGCAATTCAGTGTCCATACAGTCATGGGATG
GGATGCAACGGGGACTTGGCCGGCTAACTGACCCCATGCAATGCTCTGGAAAGCCTTCTG
TCTGGTTGGGTGCTCACTTTGGAATTTCTTCTCCAGCTCTCAAGTCTCCCTCCACCTCCA
ACAATCGTCAAGATGCGCCTCGCTCAAGTTGTGGTCGTCATCGCTGCTTCCTTCCTGGTT
GCCACTGACGCTCTTTCGACCACGAACGCAAACCAGGCCAAGATCATCAAAGGAACGTCG
CCCGGTGGCCACAGCCCACGACTTCTGAGGGCCTACCAACCTGATGATGAAGGCGATTCC
CCCGAAGATAGGACGCTGTCGAAAGCTCAGGTGACAAAAATCCTTAACAAACTAGACAAA
GATGTCACCTGGGACCACGTCATGCGGAACCCGGCTTTGTTCCAAAAATACCAGAAGAAG
GCTAACAAGATCATTGAGAAGCAAAAGGCAGCAGCGAAAAACGCGTAGCCGATCATCAAC
GGCGACCACACTCCTTAGTTTTCTCTCCAGAAACTGGCTGGCCGCTCGCGATTGCCAAGT
GCTAAAACAAAAGCAACATGTGGAACTGCAGTACTTCAGCGCACCTCGAGGTTCGTTTAC
TGAAAATAAAACGTCTATCCCACGATCACTTTGCATACAGTAGGTATTGGTGCTCGTGTA
CATCAGCAAGCCACGCAAACGCTGTAGCTGCATACCAGGCAATTCAGAAGCAAGGCCACG
TCGGCTTCAGGGGATCTTGTTGAGTGTGAAGAACAAAGCGAGCAGAAAGCCACAATTTCG
TGGTTAGCTGGATGATGGTCAAGGTAATACTTATCGTACTACATTGCCGATACAGTAAGC
AGTAGCGAGAAGGCAAATTGTACAGACATGCTGTCGCCTACAAGTACAACGCTCAGGCTC
TGCTGTTCCGTTCCGCTGCACAAAGGAAGGTGCCATTTTTTAAAAATTAGTGATTCGTGC
CCGCATGATTATTTTTGTTAACGCGAGGTAGGTATTATAATCTCTTAACCTGATAATCTC
AATAGCAATTTCGAAAAGGGCTATCGTTATTTTTCAGGATTTTCGGATGAGCCGAGCTCG
AGGCGGAGCGTGTGAGCGGCTTCAAGCGCATCTTGGTCCGCCTCAACGAGGAGCACGCGC
CGCAAGTACTGCTGCCGCGCGCTGGATGGAGGACCCGCAGCATGTCAAGAGCCGCGTGCG
CGTGTGCGCGCAGGCCATGGCGCAGGCGCGGCAGGGTGCAGGACGCGACGCACAAGCTGC
ATGCCAGTCAGCGAGCAGCCGTGCCAGCTGAGCTGCTGGGGGCGTTAGAAACCCTTCAGA
CTTCGTTTAGAGACGACCACAAGCGCGCTCTCATTTTGGGTCGCGCGCGCCAAAAATGAA
GCGCAAAATGGGCCCGAAAGTGCCGTAAAAAAGAGAAAACTAATGCCCCATCTCCAAGAG
AGGCCAAAGATCGCTTGCGGAGGCTGGCGCTGCTGGAGTCAGGAGCTGGACGATGTGGCG
AGTCAGATGCGACGGCATGGAGAGAAGAGCATGCCGCCCAATATGGCGGAGCTGGACGAC
AAGCAGAGGAAGTGGTGGAGGAAGCACGTGCACAAACTCGGAGACCATGTGCTGGAGCTG
CTGACGGGACACGAGAGGGAGAACCGGGCTCTGTTGCGCCTTGAGAAGACGCTCAAGAAG
ATGGAGACCAAGTGGCCGGAACTCAAGAGCTGGCACGCGTACGTGACAGTACTTTTCCTT
GCAGGAGGAGTGGCAACTGAAAAAAAAAATTAATTTTTTAGGAACTTGCAGCAGCAGGTT
GCTTAAATGGACCGAGCGAAGTAAGCCTCAGGGGCGCCTGCTGAGTGGACTGGGTAGAGC
AGAAAAAAGCGCGCGAGCGCATGGCCGGATAACGGCGACACGGTGATGACGAGTGGTTCA
ACAGTGTCGGCAAAGTCGACGAGGAAAACAAAGGATGCTGGCCAAGATAAGAGCAAGGGG
ACGGACAGTCAGTCCCCTGATAAGGTTCGGGCTCTGCTGCTGCGCTGCGCGAAGGAAGTG
CGGACACTTCGCGACAAGTTCGAGCTGGGCGCGTACGACGGCAATTTGAGTCGCATGGTG
ACCGTCGTGGACTCGCTGTGGGCAGGAGCCGAGCAGTCCGAGGTTGTGTTGCTGACTACG
GCGCTGTTTACGCTGGTGGAGACGGTGGAGAAAGTTGTGCATCAGGCCAAGCGCCGAGAC
CGCCTGCAGTGCCTGATCAGCGTGCTAGGTGTCGTGCTGGGGTCTCCGAAGCTGCAACTG
ACTGATCGGCGAAAGACGATGGTCGAGGAATACGCCAACAACTGCCGCCAGTCCCTCAAG
CAGTTAGATCGGAAGATGGAGAGTGGAAGCCACGACGCTACTGCCAGTGCCGCTGAGGAG
ACAACGAGCGCAAACCCCAGTTGGAACCAGTGCACAAGCGCGAAGATGTCTAACGAGCGA
TCACGGCCCAAAAACTCATGTACGATTCAGGTTTAAGGAGCTTGGATGCTGGAGTAGAAT
AGAGCGCTAGAAGACACAAACACTCCCGCACTTGAATCACGTAGCTCAATGTCAATGCTA
TAACGATGTCTCACACGCTGTTTGTGATGCATACGCAGAAACCTGACTGGCAATCCGCTC
TCATCGCGAGGTTTTACAAACGATCAGGCTGAATTCTTGAACAGTTTGGAGACGTTGGGA
CTATCTGAGTCCGACTTTAGCGCCGACGTGGATTGTGACGACACGTACCAAACGAAGATT
GGAGACGCCACCGTGTGCATTACCGATGGAGTACCAACTACTACTGACACTACGAGTGCT
ACAGCCAGCGGTGCGACGACCACGTCAGGCTCGGACGGATCAGAAACAAAGAACACAGCT
AGCAAGCACACTCGTCAACTCTCGTCGTCTACCAGCTTGATCGTTGGGATCGTTTGTGGA
GTGTTGGTGGCGGCATTTGCAGCGTTCCTCTTCATCATCCACCGGAGGAAAGAGGAAAAG
AAGATCGAGTGCTCAATAGCAAGCGATACCTCGTCGGATACAGCAGCGACCACTTCTCGT
CTACAGACAATTGGCACCAGCAGCTACAGTCACGTGGACGATTCACTTTCGATGACGTTG
ATGTGATCATTCCGAGGGGCTCCAGCGATGTTTCTTTGGGGGTTCCGACTATGACTCACG
AGAACGAAGTAATCACTGAAGAAGTACCAGGGGCCGGCACTGCCGTTTCCAGTATTCCTT
CGTTTGTATCAACAGAGGAGGCCGGCTCGAAGGAAAAGCCGCAGAGATTTATGTCGATCT
GGAACGATTTGGAACTTCTGTCGCTACAGCTACGCGCGGCAGCGATTAAGGACCTCAAAC
CTCTTGGTACTGGAGCCTACGCCACCGTTTGGCTCGTTCGCTACAGGAATTTACAGCTTC
TCGCCTCAAAGCGACTGAAACCTGAACGACGCACCAAGAAACACACGGCCGCGTTTGTGG
AGGAAATCAAGCTGATCGCCCGCTTCGACCACCCAAACCTCGTGAAGCTCATCGGAGCGG
CGTGGACAGTTGAAACGGATCTGCAGATGCTGCTCGAGTACATGGAAGCAGGCGATCTCC
GTCGGTACTTGGCGGACCCGGATACCCCCAGCGGCTGGACGACCGTTAAGTTCCAACATC
GCGATCGATATCATCAAGAAGCGCTCGTGTACTTGCACTCGTTCCAGCCGCCGCTAGTGC
AACCGTGACCTCAAGTCGAAGAAATGCTTCTTGCTCTCTTCCGATATGGAGGCCAAGTTG
AGTGACTTTGGTACGTCGCGCTTCAGGTCTTCCGATAAAACAATGACAGGAGGAGTGGGT
ACAGGTCGGTGGTTGGCCCCCGAGGTCATCCGTGGCGACTCGGACTACGGCCCAGCAGTC
GACATCTACAGCTTTGGCACGCTTCTCACCGAGTTGGACACCAACCAGATCCCGTACGAC
AACGTCCGCGCGTCAAACGGTAAATTGATGTCGGACCTGACCATTCTGCACCGAGTGGCG
ACTGGAAGGCTGCACCCCAAGCTTCGATCCACGTGTGGGAAGGCGTTGAGGGACCTGGTG
GAGCGATGTCTGCTTGAAGACCCGGCCAAGCGCCCCACGGCTCCTGCCATCGCGTACGAG
CTGCGCGTGATTCAGCAGGACATGGCTTCGACGACATGAGTGTGCTGGGTTTTTTGGTTG
GTGGTTGGTGGTATCGGTGAGCAATTTATTAGACGCGGTGCAAGTTGAATGCGGCGTGCG
TGTGAAGTAAAGGAAGGAAATGGAAAAGTACAAAATCTACTGAAGTTGATCGCGGTGGTT
TGATACTGCACGGCACTCACGAAAGCAAGTGCATGTCGTGCTTCACCGAAAAGCAAAGCA
AATTGGCACCAGTTTCACGCTGCGCCATGCAGACAGCATGACGTCCTTGCACAAGAGCCT
CGACAACTTTACATATGTTCCTTGCTGCATCCAATTCCTCACCTCGCTCAACAACGGGAG
ACCGCAGCCGTTTCCTTGCACCGCATAACTTCTAGCAGACACTTTTTCATCCGATGACTC
GCCGTGGTACTCAAAGTACCATCTCGGAAAGATCAAATGCGCGTGCTGTATCGACGGCAT
CGAACACCAAAGAAAACTACACTGTGCTGTAGCTGCATGCCAGGAAGGGCTATCTTAAAG
GCGCTGCGTACAGTGTACGCCGTACACTTATCGCGTGCCTCGCCACAAGACAAGGCCCAT
CATTTGCGAGCCTCGAATGGCGTGGATCTCATGCTGCCACGTGGTGACTCAATTCACACA
GGATTTACGTCATGCCCGTACTATCTAAACTACACTCGAGCTCCTGTACTATATCGTGTT
GCACACGGCATGCTTAGAAGTCTAAGACTCTTAGACTCTAAGAGTCTTAAACTCTAGAGC
CCTCCAGGGTTTCTGACTGGTGCAGGCCAAGATCATCTTTTTTGCGCTTTGCTTTGAACA
GTAGACCCCCTGCACCAAATGAAACCTGCACTTCCAGGACCTTCGAGCCTCGGTTTTGGC
GCGCCACCTGTCTCTGAGCATTTTCGCTAGACGCCACTCCTTTGCATTGTCTTAAGATTG
GCACCGCAGCGAACTTCCGAGCTTCGAGTGCGGGCTCATATTGCATTAGAAATGGTGGCA
GTGCTTTGGCTTCGGCATTTGGCGTCGTTGGGAATCATTTGGGCTCTTGGCTTCAACGTT
GTGAGCGCCGACTGCGCTGTTGGGTCCTCGACCTCACAACCGAGGGGTGTTCGGCTTGCG
ACGACTACGATCTGTGTCGAAGTCAGTTCACCTCAGCCGGTCAACCGCCCAGGCCCCAAC
TGCAAGACGGACGGAAACTGCACGTTCGAGTGCTTGAGTCGTCAACAACAATTCAGCAAC
GGTGTGGCTGTGCTCGTGGAGTTCGGCGACTACCAGAGCGAAGAGGAAATTGCGGCGGGA
GGGACAGCGATTCGGACTTGGCTAATTACCCGGACGAGACGAGCGAGTGTGGCCTTCAGT
GTCGAACAACCGAGCGTCGTCTTTCGGAACGATCGAGTTGTCTTCGAAAGTTTCATAACC
TTGTAAAGAAAAAAAATGACTTTGCTTGTATGTTTAGCAAAACTCGAATTAATCTGGCTT
ATGTGTTTTGCGTGTAGTATTGTATCGGAAGTGGAAGCAAGCGGTGTCCGAGTATCCTAA
AGGCAAAGTCTCCAGGATATGGCTTACGTCTGGGCTTATTTCGTTGGAGATGGAGATGAC
CAAGGTGGTGCTCAGAATCTCGACATGGGGACGCAGATTAACCTGCTCCCAGATTATCTC
CCATCGTCGGTCAAGACTCTTGATCTCAGCAACACGCTGCTAGCGGCATTTCCGACGGAA
TTGGGCGATATTCCATCGCTCCAGCGATTGTACTTGCCGCTTCCTCACTATTATTTTGCT
TAAGTGAGCGGCACTAATGGCTTTTCAGCTCTGGCTGGTTAGACTGCTGGACTACAAACT
CATTTAACAACACTGGCAAGCAGTGACGTGATCGAATCTATCACCAACCTGCATGCTGGA
AACATCATGACCCGGTACATTATTGCGCTTTAGAAATCTCTGCTAACCGTATTGTGCTTC
GATGCACCATTGCAGGAGCTTGGAGAACAAACAATATTGACACTTTCGAGAGTGTTTTTC
CATCACTGGAGTACCTGTAAGAACCGCATTGAAGGTTTAGGAATTTGACTGACTTCTCTT
GCTGGCAATATTCAGATATTTGGGCAGAAACAACTTAACGAGCATCCCTACCGCCGCCGT
CTACAATCACTCAAACCTAAAACGCTGTACGTTCATGAGTTAGCTATTCTATCTATCATT
GACTTTCGGTTGGTCACTAACGTGTTTCAACTATTGTGTTGAAGAAACGTTGCTGGGAAC
ACATTTTCATCGCGATATTTCACGTCCGACCAAGTTGCATTTTTGAATAATCTGAATATG
TTGGGACTCTGACCGACTTGAAGTCGAGGTGGGCACGATGACGTGAGCAGAGTGCAATAC
ACGGTGAAGTGTGTATACGAGATGGAAACGCTTCCTCATCGACGAGTGATACCGCTTCGT
CCTCTTCATCAAGATCAACTCAAGTGGGATGGCTTAGGACTCGAAAGTATTCGGCACGTC
GAAGGATCGATGAACCAAAGTGATCCTGGGCGTCTTGTATGGAACCTCTGCCGTGGTGCA
TCGTCTGCATCATCCTTACCGTTAGTATGCGGAGAAGCAAAAGCCTGGGTCCGCGTCGTA
CAAGTGACATTGAAGAGTACGCTGGGGATCAATCACCTTTCGCCAGAAGTTGGTTCTCAA
GAGCTGATGAAATCTCACTTCGGGCTGAAGACGCTGGAGTATTTACGGGAAGGAGATGGC
GGTGTCAATCCAGCAATTTTTCTGATGGATAGTTTCAAATTCGCGCGAAGATGACGGGGG
CGTGGATATTCCAGTACTCGAGGCGTCCACCATTAGCAGTACGTCGAAGTATCCTCTTGT
GTCTACGTTGGAGAGGTTCCTCCAAGGAAAATCTAGACAGATTCATGTGTCGATTTGGAA
CGACTATGAACTTCGTCGCTGCAACTTTGCGCTGCCCATCAAGGATGTTCGCAAGATTGG
CGGCGGGGGGCCATGCCACTGTGTGGCTAGTTCGCTACCGAAACCTTTCAACTTCTCGCC
TCCAAGCGGCTTCGATCCGATAATTACACGCAGAAGACCACTGGGCGGCCTTCGTGGAGG
AGATTAAACTCATGCCAACTTCGCTCACCCGAATATTGTCAAGCTTATTGAGCGGCGTGA
CAACTGAAAGCGACCTGCAGATGTTGTTGAGTATGGACGGTGGAGATCTCCGGAGATATT
TATCAGACGCGAAAAAAGGCCTACTGCATGGACGTGCTATAAGTTCGGCTTTGCCATTGG
AATTACGGCGCCTCGTGTATCTTCACTCGTTCGTGCCCCTCGCTACATCATGATCTCAAG
TCGAAGAACGTGTTGCTATCTTCGATTTCACGGCCAAATTGAGCGATCTTTGGCAGGTCT
CGCTTCTGTTCAGACGATAAAGTGCGACCCAAGGAGGGCACGAGCCGATGGTTAGCTCCC
CGAGGTGATTCGTGGTGACAGCGTGACTATGGATGCCCTTGGCCGATATCTACAGTTTCG
GCGTGTTGCTCACGAAGATCGACACGAACAAAATCCCATACAGCAACGTGCGCGGGGCCG
CAACGGCAAGCTTCGTCGGATGATACTATCATGCAGCGCGTTGGCGCTGGTAGACTGGCT
CCCAAACTTCGACGTACTTGTGACCAGGCGCTGAGGGATTTGGTGGAGCGATGTCTTGCT
CGGGACCCACTCAAGCGACCAACGGCACCAGAAATCGCGAGCGAATTGCGTGTCGTTCAT
CGTGAGATGGCGACCAGTCTATCTAAACGCGCACCGTGGACAACCGATTTTATTGGACGT
GGTGTGAAACAATCAGACAGGTCTTCCGTAAGTCTATGAATCCATTCACGCAAAAGGAGA
AAATCCCGAAAAAAACGTGTGTGTGGGAATACACAATATTACCTTGAAGTTTTCTTTTCG
CGTTGATGGTACACGGAGCACTTTAGATACTCGAATTGGACAGAGTTCCCGGAAGGCAGT
TGTCCCCGGTAGCTGATGTGTTAACTGATTTTGGCCTATGCTCTCATCCATCTTAAATCC
AGACAAGCTCGAGTGATGGAGAACATTTCGAAAACTTCGATCAGCGGGCCGCTCATCTTA
CAACTACGACTACACTACGACACTCCAGCAGCAGCTGTATGTGCTGCTCCGTTTGCTGTC
AGCGACTAAAACCTCGGTCTTGATAGACTTCCTCGAGTAACAGTCCGTTCGCATCCGATA
AACACGACTGCGACGCCGGCGGCGAGCTTTTCGTCTGTCTAATACGACTAACTTCGACAT
CAGCGGCGCTGTCCGCGCCGCCCCGTTCATTTTAAACAACTACAACTCGGCCACAATCGG
CTTTCACGACTCGGACATCGGCAGCGGGATTTACCCGACTACATGTTCAAGTTGAGCTGT
GGGCTGAACGTGCCGCCCGTTTACCTGGCTACAAAAACTTCGTGTCGTCCGGCCACTTCG
ATCACGACCACGACAGCATTGGCGTAAGCAGCCCGTCCGCTTTTTGGCGGCTACAAAACT
CGGCCTTCGCCCTTCGACTACAATTTGACCTGCGGGCTGTAGGTGTAGTCACGCTCGCGA
TCTCGACTACATGAATTCGGCGCGGCGAGCTGCACGCGCAGTCTCGGCAGTCGTCACCGA
CTTGCGGCACGATTCGATCCGTTTGCTTTGACACCTGCGAGATCGGGTTGCTCGACTTGT
ACAACTACGACTTCAGCAGCGGGCTGTACGTGCAGTTCCGTTCGCTTTTGACGACTACCA
ACTCGTCGAACGTTACGGTCTCTTTCAACGCTTACAGCCTCGGTGTCCTCCGTCTACTAC
GACTTGAGCAGTGGAGTTTCGCTTACTTCCGACGGCTACGAACCCGTTCTCGTCCATTTC
CTCCAACTACCCACCACTACAACTACAACTATAACTACGACAGGAAAGAATGCATTAATT
TGTAATGGAAACGCAAATTTACATACCACAGATACTGTAGGTAACAGGTAAGTCGTAGAT
TTCAGAGCTTCTTCGTGCAACGCGCGCGACTTTGTATCTCGTTGAATTGCGATAGCGATA
GTGACTGCGCCGCCGCGGTGAAGATGCTCACACTAAGTTCTATAGCTATCCCAGCCTATG
CATAGCTCTCGTTCTGAAAAACCGAATTCCTTTTGTCACAGCAATACAGCCTCATCTAGC
CAATCGTAGAGCTGTATTTCTTCGTTTCGGGAAATTTCGTTTGCATGACGACATTTATAC
TGGGATATGAAGCGGCAAAAAGTTGATATGCGCTCCAATGACACGTCTTTAGGTCAATTT
ACAGTAAGTGATGTCTATTGACCGAGTGTTTTAGACTTCTCAAGAATGATGGAGGCTGGT
CCAGTTCATTTGCAAATTCGTCGAGTTAGATTCGTCATTGATTTTGCTCTGAAATCGGTT
GTACGTCGTGACCATAGTGGCGATACATTGTCGGGCAGAGATGTCCGTGGAGCGTGCGGT
TTGCGTAAATATACTGGGTGGGCAAAGCGCTTTCAAATTTTGATTCTTTGGCGCAGGTCT
TACTAACATGACCGCTTACACCCTACTGTTATAGACACGCGACCCTGCGTCCTATCACCT
AGTGCATCTAATCAACCATCACTCACCGGTGTTCATCCAATCATCCTACTCGTCTAATCA
TCGGTGGCGTAAACAACTTACCGTAATCACCATAATCAACGTGGGTTCGGATTGGACCGG
TTCGGGTTAACCGGTTAATGGGTACAACTGGTACACAGTACCCAAGACCAGCAACCCTCA
ATACGCCCCCTCAATGCGAAGTCCCACGAATGCCGAGAGCCACCGTCAGATAGGGGTTGG
CCAGCAATTACGAACTATAGTCAAAGGTCCGCTCCGGAGTCTAATGTATCACCGTCGTCA
GGGGAACGCTAGAAGATGTAGTTCAGAAGTAACCTGAGCCAAATAAGTGATCCNAACTAG
TGCGAATGATTCGAGCGGAGGTTATAATTAGGATGCTTGAATTAATCGATAGAGAACTTT
AGTTGTTGGAAGATCTACGGGTTTGGAACAAGGAAAATCTGGATAAAATCCAGATAGATT
ACGGATAAATTTCCAGCGGATGTTCCAATAACCAAGTCCACGACCCTTCGTTGTTCCACT
GGAATATATTTTTGGACCAAGTCAGTTTTGTTCAAAACTAAAGCTCTCTAGTAGCGGTAA
ATCCATTCCCAACACATTACCGATTGTACCGGTACTTGAAATTTGCATAAGATCGACTCT
TTATACCGAAATTGTATGACGAAAATCGGCACCTAAGCTATATTTCATGGAATCAGATGT
AGCGTTTTATCGTACAATCGGTACCGTGCATAGTTCTTGTGTATGGCGGTAAACAGCAGT
TCACTCATCCATTCCTGGCGTTATGGACAAACTTGTCATCTTGTTTGCGTTATGGAAAAC
GCAAAAAACAAAAGCTTGGTACAGATATCGCAAAATTGGATGACGCACTATATGATGTTT
GCTTCAAGCAATTTGCCGTCATCCCATTTCCAGTTATTCCAACAAAGGTGCGACACAAAC
CGGTGTCGTTGATTCGCAGTCCGTGTCGAACAGAAAAATATTGAGCAGGATCTTAGACGC
TATCCCAGATGTTCTCTAAGATTTTTAACACTAATACAATTGGTGCCAAACCAGGGATAT
CTTTGAGATCGAAGCCATATATCTACAGGTATTTGTCGCAATTCAGTGTCCATACAGTCA
TGGGATGGGATGCAACGGGGACTTGGCCGGCTAACTGACCCCATGCAATGCTCTGGAAAG
CCTTCTGTCTGGTTGGGTGCTCACTTTGGAATTTCTTCTCCAGCTCTCAAGTCTCCCTCC
ACCTCCAACAATCGTCAAGATGCGCCTCGCTCAAGTTGTGGTCGTCATCGCTGCTTCCTT
CCTGGTTGCCACTGACGCTCTTTCGACCACGAACGCAAACCAGGCCAAGATCATCAAAGG
AACGTCGCCCGGTGGCCACAGCCCACGACTTCTGAGGGCCTACCAACCTGATGATGAAGG
CGATTCCCCCGAAGATAGGACGCTGTCGAAAGCTCAGGTGACAAAAATCCTTAACAAACT
AGGCAAAGATGTCACCTGGGACAACGTCATGCGGAACCCGGCTTTGTTCCAAAGATACCA
GAAGAAGGCGCTAACAAGATCATTGAGAAGCAAAAGGCAGTAGCGAAAACGCGTAGCCGA
TCATCAACGGCGACCACACTCCTTAGTTTTCTCCAGAAACCGGGCTGGCCGCTCGCGATT
GCCAAGTGCTAAAACAAAGCAACATGTGGAACTGCAGTACTTCAGCGCACCTCGAGGTTC
GTTTACTGAAAATAAAACGTCTATCCCACGATCACTTTGCATACAGTAGGTATTGGTGCT
CGTGTACATCAGCAAGCCACGCAAACGCTGTAGCTGCATACCAGGCAATTCAGAAGCAAG
GCCACGTCGGCTTCAGGGGATCTTGTTGAGTGTGAAGAACAAAGCGAGCAGAAAGCCACA
ATTTCGTGGTTAGCTGGATGATGGTCAAGGTAATACTTATCGTACTACATTGCCGATACA
GTAAGCAGTAGCGAGAAGGCAGACAGACATGCTGTCGCCTACAGTACAACGCTCGGGCTC
TGCTGTTCCGTTCCGCTGCACAAAGGAAGGTGCCATTTTTTTAAAGATTGGTGCTTGCCA
TGATTATTTTTGTTAACGCGAGGTAGGTATTATAATCTCTAACCTGATAATCTCAATAGC
AATTTCTGAAAAGGGCTATCGTTATTTTCAGGTTTTCGGATGGCCGAGCTCGAGGCGGAG
CGTGTGAGCGGCTTCAAGCGCATCTTGGTCCGCCTGGACGAGGGCACGCGCCGCAAGTAC
TGCTGCCGCGCGCTGGAGGAGGACCTGCAGCATGTCAAGAGCCGCGTGCGCGTGTGCGCG
GAGGCCATGGCGCAGGCGCGGCAGGTGCAGGACGCGACGCGCAAGCTGCATGCCAGTCAG
CGAGCGGCCGTGTCGGCTGAGCTGCTGGGGGCGTTAGAAACCCTTCAGACTCGTTTAGAG
ACGACCACAAGCGCGCCTTTATTTAGTCGCGCGCCCAAAAATGGGGCGCAAAATGGGCCC
GAAAGTGCCGTAAAAGAGAAAACTAATGCCCCATTCCAAGAGGCCAAGACGCTTGCGAGG
CTGGCGCTGCTGAGTCAGGAGCTGGACGATGTGGCGAGTCAGATGCGACGGCTGGAGAAG
CTCATGCCGCCCAATATGGCGGAGCTGGACGACAAGCAGAGGAAGTGGTGGAGGAAGCAC
GTGCACAAACTCGGAGACCATGTGCTGGAGCTGCTGACGGGACACGAGGGAGAACTGGCT
TCAGCAGGCCTTGAGAAGACGCTCAAGAAGATGGGCACGTTGCAGGAGGAGTGGCAACTG
AAAAAAAAAATTAATTTTTTTTTAGGAATTTGCAGAAGCAGATTGCTGAAAAGCAAGGGT
CGAAGCCGGCATCAGGAGCTCCTGCTGAATCAACTGCGAAGAGCAAGAAGAAGCGCGCGA
TCCCATTGCCGGATGACGGCGACACGGTGATGACGAGTGGTTCAACAGTGTCGGCAAAGT
CGACGAGGAAAACAAAGGATGCTGGCCAAGATAAGAGCAAGGGGACGGACAGTCAGTCCC
CTGATAAGGTTCGGGCTCTGCTGCTGCGCTGCGCGAAGGAAGTGCGGACACTTCGCGACA
AGTTCGAGCTGGGCGCGTACGACGTGAATTTGAGTCGCATGGTGACCGTCGTGGACTCGC
TGTGGGCAGGAGCCGAGCAGTCCGAGGTTGTGTTGCTGACTACGGCGCTGTTTACGCTGG
TGGAGACGGTGGAGAAAGTTGTGCATCAGGCCAAGCGCCGAGACCGCCTGCAGTGCCTGA
TCAGCGTGCTAGGTGTCGTGCTGGGGTCTCCGAAGCTGCAACTGACTGATCGGCGAAAGA
CGATGGTCGAGGAATACGCCAACAACTGCCGCCAGTCCCTCAAGCAGTTGAATCGGCAGA
TGGAGAGTGGAAGCCACGACGCTACTGCCAGTGCCGCTGAGGAGACAACAGCGCAAACCC
CGGTTGGAACCAGTGCACAAGCGAAGATGTCTAACGAGCGATCATGGCCTCCAAAACCTT
ATGTACGATTCAGTTAAGGAGCTTGATGCTGAGTAGAATAGAGAGCGCCAGAAGACACAA
ACACTCCCGCACTTCTGAATAACGTAGTCCGTCGTCAATGCTATAACGATGTCTCACACG
CTGTTTGTGATGCATAACGCAGAAACCTGACTGGCAATCCGCTCATCGCGAGGTTTTACA
AACGATCAGGCTGAATTCTTGAACAGTTTGGAGACGTTGCGACTATCTGAGTCCGACTTT
AGCGCCGACGTGGATTGTGACGACACGTACCAAACGAAGATTGGAGACGCCACCGTGTGC
ATTACCGATGGAGTACCAACTACTACTGACACTACGAGTGCTACAGCCAGCGGTGCGACG
ACCACGTCAGGCTCGGACGGATCAGAACAAAGACAGCGAGCACATCGTCATCTTCGTCGT
CTACCAGCTTGATCGTTGGGATCGTTTGTGGAGTGTTGGTGGCGGCATTTGCAGCGTTCC
TCTTCATCATCCACCGGAGGAAAGAGGAAAAGAAGATCGAGTGCTCAATAGCAAGCGATA
CCGTCGGATACAGCAGCGACCACTTCTCGTCTACAGACAATTGGCACCAGCAGCTACAGT
CACGTGGACGATTCACTTTCGATGACGTTGATGTGATCATTCCGAGGGGCTCCAGCGATG
TTTCTTTGGGGGTTCCGACTATGACTCACGAGAACGAAGTAATCACTGAAGAAGTACCAG
GGGCCGGCACTGCCGTTTCCAGTATTCCTTCGTTTGTATCAACAGAGGAGGCCGGCTCGA
AGGAAAAGCCGCAGAGATTTATGTCGATCTGGAACGATTTGGAACTTCTGTCGCTACAGC
TACGCGCGGCAGCGATTAAGGACCTCAAACCTCTTGGTACTGGAGCCTATGCCACCGTTT
GGCTCGTTCGCTACAGGAATTTACAGCTTCTCGCCTCAAAGCGACTGAAACCTGAACGAC
GCACCAAGAAACACACGGCCGCGTTTGTGGAGGAAATCAAGCTGATCGCCCGCTTCGACC
ACCCAAACCTCGTGAAGCTCATCGGAGCGGCGTGGACAGTTGAAACGGATCTGCAGATGC
TGCTCGAGTACATGGAAGCAGGCGATCTCCGTCGGTACTTGGCGGACCCGGATACCCCCA
GCGGCTGGACGACCGTTAAGTTCAACATCGCGATCGATATCATCGAAGCGCTGTGTAATT
CTTGCACTCGTTCCAGCTGCCGCTAGTGCACCGTGACTCTCAAGTCGAAGAATGTTTTGC
TCTTCCGATATGGAGGCCAAGTTGAGTGACTTTGGTACGTCGCGCTTCAGGTCTTCCTGA
TAAACAATGACAGGAGGAGTGGGAAGCAGGTCGGTGGTTGGCCCCCGAGGTCACCGTGGC
GACTCGACTACGGCCCAGCAGTCGACATCTACAGCCGGCACGCTTCTCACCGAGTTGACA
CCAACCAGATCCCCGTACGACAACGTCCGCGCGTCAAACGGTAAATTGATGTCGGACCCT
GACCATTCTGCACCGAGTGGCGACTGGAAGGCTGCACCCCGCTTTCCGATCCGGTGTGGG
AAGGCGCTGAGGGACCTGGTGGAGCGATGTCTGCTTGAAGACCCGGCTACGCCCCACGCA
CTTCTGCCATCGCGTACGAGCTTAGCGTGGGATTCAGCAGGACATGGCTTCGACGACATG
AGGTTGGGTTTTGGTTGGTGGTTGGTGGTATCGGTGAGCAATTTATTAGACGCGGTGTTG
AATGCGGCGTGCGGTGAAGTAAAGGAAGGAAATGAGCAAAATCTACTGAAGTTGGACGCG
GTGGTTTGATACTGCACGGCACTACGAAAGCAAGTGCATGTCGCTTCACCGAAAAGCAAA
GCAAATTGGCACCAGCCGCCACGCCATGCAGACAGCATGACGTCCCCTTGCACAAGAGCC
TCGACAACTTTACATGTTCTTTGCTGCATCCACCTCGCTTTCAACAACGGGAGCAATCGC
AGCTGTTTTGCACCGCATAACTTACAGACACTTTTTCATCGATGACTCGTGGTACTGAAG
TACTATCTCGAAAGATCAAATGCGCGTGCTGTATCGACGGCATCGAACACCAAGAAACTA
CACTGTGCTGTAGCTGCATGCCAGGAAGGGCTATCTTAAAGGCGCTGGCATGCGTGGTAC
GTTGTACACTTATCGTGCGTGCCTCGCCAGGACAAGGCCCATCATTTGCGAGCCTCGAAT
GGCGTGATCTCATGCTACGTGGTGGCTCAATTCAGACAGGATTTGCGTCATGCCCGTACT
ATCTAAACTACCTCGAGCTCCTGTACTCTATCGTGTTGCACACGGCATGCTTAGAGTCTA
AGACTCTTAGACTCTAAGAGTCTTAGACTCTAGAGCCCTCCAGGGTTTCGACTGGTGCAG
GCCAAGATCATCTTTGCTTTGAACAGTAGACCCCCTGCACCAAATGAAACCTGCACTTCC
AGGACCTTCGAGCCTCGGTTTTGGCGCGCCACCTGTCTCTGAGCATTTTCGCTAGACGCC
ACTCCTTTGCATTGTCTTAAGATTGGCACCGCAGCGAACTTCCGAGCTTCGAGTGCGGGC
TCATATTGCATTAGAAATGGTGGCAGTGCTTTGGCTTCGGCATTTGGCGTCGTTGGGAAT
CATTTGGGCTCTTGGCTTCAACGTTGTGAGCGCCGACTGCGCTGTTGGGTCCTCGACCTC
ACAACCGAGGGGTGTTCGGCTTGCGACGACTACGATCTGTGTCGGGGGTTCACCTCAGCC
GGCGACTGCTTGGGCCCCAACTGCAAGACGGACGGAAACTGCACGTTCGAGTGCTTGAGC
GTCAACAACAATTCAGCAACGTTGGTTGTGCTCGTGGAGTTCGGCGACTACCAGAGCGAA
GAGGAAGCGGCGGGAGGGACAGCGATTCGGACTTGGCTAATTACCCGGACGAGACGAGCG
AGTGGCCTTCAGTGTCGAACAACCAAGTGTCGTCTTTCGGAACGATCGAGTTGTCTTCTG
AAAGTTTCAACCTTGTAAGTGAAAAAATGACTTTGCTGTATGTTTAGCAAAAACTCGAAT
TAATCTGGGCTTGTGTGTTTTTGCGTGTAGTATTGTATCGGTGTAGCGCGGTGTCGAGTA
TCCTAAAGGCAAAGTCTCCAGGATATGGCTTACGTCTGGGTTTATTTCGTTGGAGATGGA
GATGACCAAGGTGGTGCTCAGAATTCGACATGGACGTAGATTAACCTGCTCCCAGATTAT
CTCCCATCGTCGGTCAAGACTTCCGATCTGCAACACGCTGCTAGCGGCATTTCCGACGGA
ATTGGGCGATATTCCATCGCTCCAGCGATTGTACTTGCCGCTTCTCACTATTATTTGCTT
AATTGAGCGCACTAATGGTTTGTGCTCTGGCTGGTTAGACTGCTGGACTACAACTATTTA
ACAACACTGGCAAGCAGTGACGTGATCGAATCTATCACCACTCTGTATGTTGGAAACATC
ATGACCCGGTACATTATTGCGCTTTAGAAATCTCTGCTAACCGTATTGTGCTTCGATGCA
CCATTGTGTTTCTGAGAACAACAATATTGACACTCTCTATATGTTTTTCCATCACTGGAG
TACTTGTAAGAACCGCATTGAAGCGTTTGTGGGAAATTCTGACTGACTTCTTGCTATAAT
ATTCAGATATTTGGGCAGAAACAACTCTTAACGAGCATCCCTACCGCCGTCTACAATCAC
TCAAACCTAAAACGCTGTAATACGTTCATGAGTTAGCTATTCTATCTATCATTGATTTTC
GGTTGGTCACTAACGTGTTTCAACTATTGTGTTGAAGAAACGTTGCTGGAACACATTTTT
CATCGCGATATTTCACGTCCGGACCAAGTTGCATTTTTTGAATAATCTGAATATGTTGGG
ACTCTCTGACTCGGACTTCAAAGTCGAGGTGGGGTACGATGACGCGGAGCAGAGTGCAAT
ACACGGTGTGTGAAGTGTATAGCCGAGATGGAAACGCTTCCTCATCGACGAGGATACCGC
TTCGTCCTCTTCATCAAGATCAATTCCAAGTGGATGGCTTAGACTCGAAAGTATTCGGCA
CGTCGAAGGATCGATGAACCGGCGTGATCCTGGGCGTCTTGTTGGAACTTCCAGCCGTGG
TGACACCGTCTGCATCATCCTTACCGTTAGCATGCGGAGAAGCAAAAAGCTTGGTCCGCG
TCGTATACAAGTGACATTGAAGAGTACTTGGGATCAATCACCCTTCTGCCAGAAGTTGGT
TCTCAAGAGAGCTGATGAAATCACTTCGCCAAGACGTTGAGTATTTACGGGAAGGAGATG
GTGTCAATCCAGTAATTTTTCGATGGATACTTCAAATTCGCGAAGATGACGGGGGCGTGG
ATATTCAGTACCGAGGCGTCCACCATTAGTGAGCATGCGCTGAAAGCCATCCCCTTCTTG
TGGTTACAGCGTCAGATGGCGTCTTCCAAGGAAAATTAAGATTCATGTCGATTTGGAACG
ACTATAACTTCTGTCGCTGCAACTTTGCGCTGCGTCTATCAAGGATGTTCGCAAGATTGG
CGGGGGCTACGCCACTGTGTGGCTAGTTCGCTACCGAAACCTTCAACTTCTCGCCTCCAA
GCGGCTTCGATCCGATAATTACACGCAGAAGACCACTGCGGCCTTCGTGGAGGAGATTAA
ACTCATGGCCAACTTCGCTCACCCGAATATTGTCAAGCTTATTGGAGCGGCGTGGACAAC
TGAAAGCGACCTGCAGATGTTGTTGGAGTATATGGACGGTGGAGATCTCCGGAGATATTT
ATCAGACGCGAGTACGCCTACTGGCTGGACGTGCCATAAGTCGGCTATGCCATTGGAATT
ATTGAAGTGCTCGTGTATCTTCACTCGTTCGTGCCACCGCTGCTACATCCCGATGTCAAG
TCGAAGAACGTGTTGCTATCTTCGGATTTCACGGTACACCGGAGCGACTTGCAGGTCTCG
CTTCTGTTCAGACGATAGTGCTATGACCCAGCGAAGGTGGGCACGAGCCGATGGTTGGGC
CCCCGAGGTGATTCGTGGTGACAGCGACTTATGGATGCCCCTGCCGATATCTACAGTTTC
GGCGTGTTGCTCACGAAGATCGACACGAACAAAACTTCATACAGCAACGCGGGGCCGCAA
CGGCAAGCTTCTGTCGGATGATACTATCATGCAGCGCGTTGGCGCTGGTAGACTGGCTCC
CAAACTTCGACGTACTTGTGACCAGGCGCTGAGGGATTTGGTGGAGCGATGTCTTGCTCG
GGACCCACTCAAGCGACCAACGGCACCAGAAATCGCGAGCGAATTGCGTGTCGTTCATCG
TGAGATGGCGACCAGTCTATCTAAACGCGCACCGTGGACAACCGATTTTATTGGACGTGG
TGTGAAACAATCAGACAGGTCTTCCGTAAGTCTATGAATCCATTCACGCAAAAGGAGAAA
ATCCCGAAAAACGTGTGTGTGGGAATACACAATATTACCTTGAAGTTTTCTTTTCGCGTT
GATGGTACACGGAGCACTTTAGATACTCGAATTGGACAGAGTTCCCGGAAGGCAGTTGTC
CCCGGTAGCTGATGTTAACTGATTTTGGCCTATGCTCTCATCCATCTTAAATCCGAGACA
AGCTCGAGTGATGGAGAACATTTCGAAAACTTCGATCAGCGGGCCGCTCATCTTCTACAA
CTACGACTACACTACGACACCAGCAGCAAGCTGTATGTGCTGCTCCGTTTGCTGTCAGCG
ACTAAAACCTCGGTCTTGATAGACTTCCTCGAGTAACAGTCCGTTCGCATCCGATAAACA
CGACTGCGACGCCGGCGGCGAGCTTTTCGTCTGTCTAATACGACTAACTTCGACATCAGC
GGCGCTGTCCGCGCCGCCCCGTTCATTTTAAACAACTACAACTCGGCCACAATCGGCTTT
CACGACTCGGACATCGGCAGCGGGATTACCCGACTACATGTTCAAGTTGAGCTGTGGGCT
GAACGTGCCGCTCCGTTTACCTACAAAAACTTCGTGTCGTCCGGCCACTGCAACTACGAC
CACGATATCATCGGCGTACCACTCCGTCCGCGTTAGACGGCTACAAACTCGGTGACTTCC
GTCTCCTCCGACTACAATTTGACCAGCGGGTTGTGGGCACAATCCTGTTCGCGACCATGA
CTACGAATCCGGTGGCGAACCGCACGTGCAGTCTCGCCCGTCTACTACAACTTCGACTAT
CAGAGTTTGCCTCGGCGCCTGCGAATTCGGTCTCGCTCGACTTGTAAAACTACGACTCAA
GCAGCAGGCTGTACGTGCAGTTCCGTCCGCTTTCGACAACCCCCAACTCGTCGAACGTTA
CGGTCTCTTTCAACGCTTACAGCCTCGGTGTCCTCCGTCTACTACGACTTGAGCAGTGGA
GTTTCGCTTACTTCCGACGGCTACGAACCCGTTCTCGTCCATTTCCTCCAACTAACACCT
ACCACTACAACTACAACTATAACTACGACAGAAAGTAATGCATTAATTTGTAATGGAAAC
GCAAATTTACATACCGCAGATACTGTAGATAACACGTAAGTAGTAGCTTTCGGAGCTTCT
TCATGCAACGGGCGACTTTGTTTCTCGTTGAATTGTTGCTTAGGCGATAGCGATAGTGAC
GGCGCGGCCGCGGTGGAGATGCCCGCATTAAAAGTTCTTTAGCTATCCCAGCCTACACAT
AGCTCTCGTTCTGAAACACCGAATTCCTTTTGTCAATGCTAACACAGCCTCATCTAGCCA
ATCGTATTTGTATTTTTCGTTTCTGGGAAATTTGTTTGCATGACGACATTTATACTGGGA
TAGGAAGTGGGCAAAGTGTTGATAGCCTCCCAATCGACACGTCTTAGGTCAATTTACAGA
AGTGACGTCGATTGACCGAGTGTTCTCAATAATGATGGAGGTCCAGTTCATTTGCAAATT
CGATTCGTTTTATTGATGTTGCGCTAAAATCGGTTGTACGTCATGATCATAGCGGTAATA
CATTGTCGGGCAGGAGATGTCCGTGGAGCGTGCGGTTTGCGTAAATATACCGGTAAGTGC
AAGCGCTTTCAAATTTTGATTCTTTGGCGCAGGTCTTACTAACATGACTGGCTTACACCC
TACTAGATCGGAAGACACGCGAACCTGTGTCCTATCACCTAGTGCATCTAATCAACCATC
ACTCACCGGTGTTCATCCAATCATCCTACTCGTCTAATCATCGGTGGCGTAAACAACTTA
CCGTAATCACCATAATCAACGTCGGTTCGGATGGGACCGGTTCGGGTTAACCGGTTACTA
TGAACAACTGGTACACAGTACCCAAGACCAGTAACCAATACGCCCCCTCAATGCGAAGTC
CCACGAATGCCGAGAGCCACCGTCAGATAGGGCTGGCCACAATTACGAATTATAGTCGAA
GGTCCGCTGCAGTATACAATACATGATCGTCGTTAGTGGAACGCTAGAAGATGTTGTTCA
TGTGGAAGTACCTTGAGCTGAATAAGTGACCCTGAATAGTGCGAATGGTTCGAGCGGTGG
TTTTAATTACTAGGATGCTTGAATTAATCGATAGAGAACTTTAGTTGTTGGAATATCTCC
GGTTTGAATAAGGAAAATCGGATAAAATCCAGATAGATTATTGATAACAGCGTGATGTTC
CAATAACCAAGTCCACGACCTCGTTGTTCCACTGGAATATATTTTTAGACCAAGTCGCTT
TGTTCAAAACCAAAGCCTCAGGTGCAGCTTGGTAAATCCATTCCCAACACATTACCACAA
ATGGTACTTCGAAATTTGCATGAGATCGACTCTTTATACCGAAATTGTATGACGAAATCG
GCACCGTTTATATCACGGAATCAGGATGTATGCCTTGACAAAAGCGAATTCCGGTACCCA
GTATCAGTACGCATGTGACACAAACAGGTTCGTCATCCTGTTCCGCGTTATGGACAAACT
TGTCATCTTGTTTGCGTTATGGAAAACGCAAAAACAGGTGCTTGGTACAGATATCGCAAA
ATTGGATGACGCACTCGAGTATGATGTTTGCTTCAAGCAATTTGGTTGTCATCCCATTTG
CGTTATTCCAACAAAGGTGCGACACAAACCGTGTCGTTGATTCGCAGTGCGTGTCGAACA
GAAAAATATTGAGCAGGATCTTAGACGCTATCCCGGATGTTCTCTAAGATTTTTAACACT
AATACAATTGGTGCCAAACCAGGGATATCTTTGAGATCGAAGCCATATATCTACAGGTAT
TTGTCGCAATTCAGTGTCCATACAGTCATGGGATGGGATGCAACGGGGACTTGGCCGGCT
AACTGACCCCATGCAATGCTCTGGAAAGCCTTCTGTCTGGTTGGGTGCTCACTTTGGAAT
TTCTTCTCCAGCTCTCAAGTCTCCCTCCACCTCCAACAATCGTCAAGATGCGCCTCGCTC
AAGTTGTGGTCGTCATCGCTGCTTCCTTCCTGGTTGCCACTGACGCTCTTTCGACCACGA
ACGCAAACCAGGCCAAGATCATCAAAGGAACGTCGCCCGGTGGCCACAGCCCACGACTTC
TGAGGGCCTACCAACCTGATGATGAAGGCGATTCCCCCGAAGATAGGACGCTGTCGAAAG
CTCAGGTGACAAAAATCCTTAACAAACTAGGCAAAGATGTCACCTGGGACCACGTCATGC
GGAACCCGGCTTTGTTCCAAAGATACCAGAAGAAGGCTAACAAGATCATTGAGAAGCAAA
AGGCAGCAGCGAAAAACGCGTAGCCGATCATCAACGGCGACCACACTCCTTAGTTTTCTC
TCCAGAAACTGGCTGGCCGCTCGCGATTGCCAAGTGCTAAAACAAAAGCAACATGTGGAA
CTGCAGTACTTCAGCGCACCTCGAGGTTCGTTTACTGAAAATAAAACGTCTATCCCACGA
TCACTTTGCATACAGTAGGTATTGGTGCTCGTGTACATCAGCAAGCCACGCAAACGCTGT
AGCTGCATACCAGGCAATTCAGAAGCAAGGCCACGTCGGCTTCAGGGGATCTTGTTGAGT
GTGAAGAACAAAGCGAGCAGAAAGCCACAATTTCGTGGTTAGCTGGATGATGGTCAAGGT
AATACTTTATCGTACTACATTGCCGAGACACAAAAAGAAGGCGATAGGCAGAAAGACAGA
CATGCTGTCGCCTACAGTACAACGCTCGGGCTCTGCTGTTCCGTTCCGCTGCACAAAGGA
AGGTGCCATTTTTTTAAAGATTGGTGCTTGCCATGATTATTTTTGTTAACGCGAGGTAGG
TATTATAATCTCTAACCTGATAATCTCAATAGCAATTTCGAAAAGGGCTATCGTTATTTT
CAGGTTTTCGGATGGCCGAGCTCGAGGCGGAGCGTGTGAGCGGCTTCAAGCGCATCTTGG
TCCGCCTGGACGAGGGCACGCGCCGCAAGTACTGCTGCCGCGCGCTGGAGGAGGACCTGC
AGCATGTCAAGAGCCGCGTGCGCGTGTGCGCGGAGGCCATGGCGCAGGCGCGGCAGGTGC
AGGACGCGACGCGCAAGCTGCATGCCAGTCAGCGAGCGGCCGTGTCGGCTGAGCTGCTGG
GGGCGTTAGAAACCCTTCAGACTCGTTTAGAGACGACCACAAGCGCGCTCATTTTGGGTC
GCGCGCCCAAAAATGGGGCGCAAAATGGGCCCGAAAGTGCCGTAAAAGAGAAAACTAATG
CCCCATTCCAAGAGGCCAAGACGCTTGCGAGGCTGGCGCTGCTGAGTCAGGAGCTGGACG
ATGTGGCGAGTCAGATGCGACGGCTGGAGAAGCCATGCCGCCCTATGTGGCGGAGCTGGA
CGACAAGCAGGAGGAAGTGGTGGAGGGAAGCACGCACAAACTCGGAGACCATGCTGGGAG
CTTGACGGGACACGAGAGGGAGAACTGGCTCTGTTGCGCCTTGAGAAGACGCTCGGCGAA
GATGGAGACCAAGTGGCCGGAACTCAAGAGCTGGCACGCGTACGTGACAGCAATTCTTCC
TTGCAGGAGGAGGGCGTAACTGGAAAAAAATTAATTTTTTTAGAATTTGCAGAAGCAGAT
TGCTGGAAAGCTAAAGGGTCGAAGCCGGCATCAGAGCTCCCTGCTGAACTTAACTTTCGC
GAAGAGCAAGAAGAAGCGCGCGATCCCATTGCCGGATGACGGCGACACGGTGATGACGAG
GGTTCAACAGTGTCGGCAAAGTCGACGAGGAAACAAAGGATGCTGGCCAAGATAAGAGCA
AGGGGTTTTAACAGCTCGTCCCCGATGTTCGGGCTCTGCTGCTGCGCTGCGCGAAGCGAA
GTGGCGGACACTTCGCGACAAGTTCGAGCTGGGCGCGTACGACGTGAATTTGAGTCGCAT
GGTGACCGTCGTGGACTCGCTGTGGGCAGGAGCCGAGCAGTCCGAGGTTGTGTTGCTGAC
TACGGCGCTGTTTACGCTGGTGGAGACGGTGGAGAAAGTTGTGCATCAGGCCAAGCGCCG
AGACCGCCTGCAGTGCCTGATCAGCGTGCTAGGTGTCGTGCTGGGGTCTCCGAAGCTGCA
ACTGACTGATCGGCGAAAGACGATGGTCGAGGAATACGCCAACAACTGCCGCCAGTCCCT
CAAGCAGTTGAATCGGCAGATGGAGAGTGGAAGCCACGACGCTACTGCCAGTGCCGCTGA
GGAGACAACAGCGCAAACCCCGGTTGGAACCAGTGCACAAGCGAAGATGTCTAACGAGCG
ATCATGGCCCAAACTCATGTACGATTCAGTTGCGAGCTTGGATGCTGAGTAGAATAGAGC
GCTAGAAGACACAAACACTCCCGCACTTGAATAACGTAGCTCAATGTCAATGCTATAACG
ATGTCTCACACGCTGTTTGTGATGCATACGCAGAAACCTGACTGGCAATCCGCTCTCATC
GCGAGGTTTTACAAACGATCAGGCTGAATTCTTGAACAGTTTGGAGACGTTGGGACTATC
TGAGTCCGACTTTAGCGCCGACGTGGATTGTGACGACACGTACCAAACGAAGATTGGAGA
CGCCACCGTGTGCATTACCGATGGAGTACCAACTACTACTGACACTACGAGTGCTACAGC
CAGCGGTGCGACGACCACGTCAGGCTCGGACGGATCAGAAACAAAGACAGCGAGCACATC
GTCATCTTCGTCGTCTACCAGCTTGATCGTTGGGATCGTTTGTGGAGTGTTGGTGGCGGC
ATTTGCAGCGTTCCTCTTCATCATCCACCGGAGGAAAGAGGAAAAGAAGATCGAGTGCTC
AATAGCAAGCGATACCGTCGGATACAGCAGCGACCACTTCTCGTCTACAGACAATTGGCA
CCAGCAGCTACAGTCACGTGGACGATTCACTTTCGATGACGTTGATGTGATCATTCCGAG
GGGCTCCAGCGATGTTTCTTTGGGGGTTCCGACTATGACTCACGAGAACGAAGTAATCAC
TGAAGAAGTGGTCAGGCCTGGCACCGTGTCAGTATCTTCACTATATCAACAGAGGAGGTG
CCTTTGCTCAAAGAAAGTTTCAGAGATTTTAATGATTCCAACATTTTACTCTGTCGCCAT
GAAGCAAGCATTGAATACATATCCAAATCCCTTAGCCCAGATTACACGCCACCAAGCCGG
GTCGTCACATATGAATGGCGCTCGCCTGTGCGACTGAAACCTGAACGACGCACCAAGAAA
CACACGGCCGCGTTTGTGGAGGAAATCAAGCTGATCGCCCGCTTCGACCACCCAAACCTC
GTGAAGCTCATCGGAGCGGCGTGGACAGTTGAAACGGATCTGCAGATGCTGCTCGAGTAC
ATGGAAGCAGGCGATCTCCGTCGGTACTTGGCGGACCCGGATACCCCCAGCGGCTGGACG
ACCGTTAAGTTCAACATCGCGATCGATATCATCGAAGCGCTCGTGTACTTGCACTCGTTC
CAGCCGCCGCTAGTGCACCGTGACCTCAAGTCGAAGAATGTTTTGCTCTCTTCCGATATG
GAGGCCAAGTTGAGTGACTTTGGTACGTCGCGCTTCAGGTCTTCCGATAAAACAATGACA
GGAGGAGTGGGTACAGGTCGGTGGTTGGCCCCCGAGGTCATCCGTGGCGACTCGGACTAC
GGCCCAGCAGTCGACATCTACAAGCAGCTTTTGGCACGCTTCTCACCGAGTTGACACCAA
CCAGATCCCGTACGACAACGTCCGCGCGTCAAACGGTAAATTGATGTTTGACCCACCATT
CTGCACCGAGTGGCGACTGGAAGGCCGCACCCCAAGCCCTGATCCACGTGTGTGGAAGGC
GTCGAGGGACCTGGTGGAGCGACGCCCGCTTGAAAACACCCGGCCAAGCGCCCCACGGCT
CCTGCCATCGCGTACGAGCTGCGCGTGATTCAGCAGGACATGGCTTCGACGACATGAGTG
TGCTGGGTTTTTTGGTTGGTGGTTGGTGGTATCGGTGAGCAATTTATTAGACGCGGTGCA
AGTTGAATGCGGCGTGCGTGTGAAGTAAAGGAAGGAAATGGAAAAGTACAAAATCTACTG
AAGTTGATCGCGGTGGTTTGATACTGCACGGCACTCACGAAAGCAAGTGCATGTCGTGCT
TCACCGAAAAGCAAAGTAAATTGGCACCAGTTTACGCTGCGCCATGCAGACAGCATGACG
TCCTTGCACAAGAGCCTCGACAACTTTACATGTTCCTTGCTGCATCCACCTCGCTTTCAA
CAACGGGAGACCGCAGCTGTTTCTGCACCGCATAACTTACAGACACTTTTTCATCGATGA
CTCGTGGTACTCGAAGTACTATCTCGGAAAGATCAAATGCGCGTGCTGTATCGACGGCAT
CGAACACCAAGAAAACTACACTGTGCTGTAGCTGCATGCCAGGAAGGGCTATCTTAAAGG
CGCTGCGTACAGTGTACGCCGTACACTTATCGCGTGCCTCGCCGTAGGACAAGGCCCATC
ATTTGCGAGCCTCGAATGGCGTGATCTCATGCTACGTGGTGGCTCAATTCAGACAGGATT
TGCGTCATGCCCGTACTATCTAAACTACCTCGAGCTCCTGTACTCTATCGTGTTGCACAC
GGCATGCTTAGAGTCTAAGACTCTTAGACTCTAAGAGTCTTAGACTCTAGAGCCCTCCAG
GGTTTCGACTGGTGCAGGCCAAGATCATCTTTGCTTTGAACAGTAGACCCCCTGCACCAA
ATGAAACCTGCACTTCCAGGACCTTCGAGCCTCGGTTTTGGCGCGCCACCTGTCTCTGAG
CATTTTCGCTAGACGCCACTCCTTTGTATTGTCTTAAGATTGGCACCGCAGCGAACTTCC
GAGCTGAGTGCGGGCTCATATTGCATTAGAAATGGTGGCAGTGCTTTGGCTTCGGCATTT
GGCGTCGTTGAATCATTTGGGCTCTTGGCTTCAACGTTGTGAGCGCCGACTGCGCTGTTG
GGTCCTCGACCTCACAACCGAGGGGTGTTCGGCTTGCGACGACTACGATCTGTGTCGGGG
GTTCACCTCAGCCGGCGACTGCTTGGGCCCCAACTGCAAGACGGACGGAAACTGCACGTT
CGAGTGCTTGAGCGTCAACAACAATTCAGCAACGTTGGTTGTGCTCGTGGAGTTCGGCGA
CTACCAGAGCGAAGAGGAAGTTGCGGCGGGAGGGACAGCGATTCGGACTTGGCTAATTAC
CCGGACGAGACGAGCGAGTGGCCTTCAGTGTCGAACAACCAAGTGTCGTCTTTCGGAACG
ATCGAGTTGTCTTCGAAAGTTTCAACCTTGTAAGTGAAAAAAATGACTTTGCTGTATGTT
TAGCAAAACTCGAATTAATCTGGCTTGTGTGTTTTGCGTGTAGTATTGTATCGGGTGGAA
GCGCGGTGTCGGAGTATCCTAAAGGCAAAGTCTCCAGGATATGGCTTACGTCTGGGTTTA
TTTCGTTGGAGATGGAGATGACCAAGGTGGTGCTCAGAATCTCGACATGGGGACGCAGAT
TAACCTGCTCCCAGATTATCTCCCATCGTCGGTCAAGACTCTTGATCTCAGCAACACGCT
GCTAGCGGCATTTCCGACGGAATTGGGCGATATTCCATCGCTCCAGCGATTGTACTTGCC
GCTTCTCACTATTATTTGCTTAATTGAGCGCACTAATGGTTTGTGCTCTGGCTGGTTAGA
CTGCTGGACTACAACTATTTAACAACACTGGCAAGCAGTGACGTGATCGAATCTATCACC
ACTCTGTATGTTGGAAACATCATGACCCGGTACATTATTGCGCTTTAGAAATCTCTGCTA
ACCGTATTGTGCTTCGATGCACCATTGTAGGAGCTTGGAGAACAACAATATTGACACTTT
CGAGAGTGTTTTTCCATCACTGGAGTACCTGTAAGAACCGCATTGAAGCGTTTGTGGGAA
ATTTGACTGACTTCTTGCTATAATATTCAGATATTTGGGCAGAAACAACTTAACGAGCAT
CCCTACCGCCGTCTACAATCACTCAAACCTAAAAACGCTGTACGTTCATGAGTTAGCTAT
TCTATCTATCATTGATTTTCGGTTGGTCACTAACGTGTTTCAACTATTGTGTTGAAGAAA
CGTTGCTGGGAACACATTTTCATCGCGATATTTCACGTCCGACCAAGTTGCATTTTTGAA
TAATCTGAATATGTTGGGACTCTCTGACTCGGACTTCAAAGTCGAGGTGGGGTACGATGA
CGCGGAGCAGAGTGCAATACACGGTGTGAAGTGTGTATACGAGATGGAAACGCTTCCTCA
TCGACGAGTGATACCGCTTCGTCCTCTTCATCAAGATCAACTCAAGTGGATGGCTTAGAC
TCGAAAGTATTCGGCACGTCGAAGGATCGATGAACCAAAGTGATCCTGGGCGTCTTGTAT
GGAACTTCCGCCGTGGTGATCGTCTGCATCATCCTTACCGTTAGTATGCGGAGAAGCAAA
AAGCTTGGTCCGCGTCGTACAAGTGACATTGAAGAGTACGCTGGGGATCAATCACCTTCG
CCAGAAGTTGGTTCTCAAGAGCTGATGAAATCTCACTTCGGGCTGAAGACGTTGAGTATT
TACGGGAAGGAGATGGCAAGCCAATCCAGTAATTTTTCGATGGATATTTCAAATTCGCGC
GAAGATGACGGGGGCGTGGATATTCCAGTACTCGAGGCGTCCACCATTAGCAGTACGTCG
AAGTATCCCTCTTTTGTGTCTACGTTGGAGAGGTCTTCCAAGGGAAAATCAGACAGATTC
ATGTCGATTTGGAACGACTATGAACTTCTGTCGCTGCAACTTTGCGCTGCGTCTATCAAG
GATGTTCGCAAGATTGGCGGCGGGGGCTACGCCACTGTGTGGCTAGTTCGCTACCGAAAC
CTTCAACTTCTCGCCTCCAAGCGGCTTCGATCCGATAATTACACGCAGAAGACCACTGCG
GCCTTCGTGGAGGAGATTAAACTCATGGCCAACTTCGCTCACCCGAATATTGTCAAGCTT
ATTGGAGCGGCGTGGACAACTGAAAGCGACCTGCAGATGTTGTTGGAGTATATGGACGGT
GGAGATCTCCGGAGATATTTATCAGACGCGAGTACGCCTACTGGCTGGACGTGCCATAAG
TTCGGCTTTGCCATTGGAATTATTGAAGTGCTCGTGTATCTTCACTCGTTCGTGCCCCCG
CTGCTACATCGCGATCTCAAGTCGAAGAACGTGTTGCTATCTTCGGATTTCACGGCCAAA
TTGAGCGACTTTGGCAGGTCTCGCTTCTGTTCAGACGATAGTGCTATGACCCAAGGAGTG
GGCACGAGCCGATGGTTAGCTCCCGAGGTGATTCGTGGTGACAGCGACTATGGATGCCCC
GCCGATATCTACAGTTTCGGCGTGTTGCTCACGAAGATCGACACGAACAAAATCCCATAC
AGCAACGCGCGGGGCCGCAACGGCAAGCTTCTGTCGGATGATACTATCATGCAGCGCGTT
GGCGCTGGTAGACTGGCTCCCAAACTTCGACGTACTTGTGACCAGGCGCTGAGGGATTTG
GTGGAGCGATGTCTTGCTCGGGACCCACTCAAGCGACCAACGGCACCAGAAATCGCGAGC
GAATTGCGTGTCGTTCATCGTGAGATGGCGACCAGTCTATCTAAACGCGCACCGTGGACA
ACCGATTTTATTGGACGTGGTGTGAAACAATCAGACAGGTCTTCCGTAAGTCTATGAATC
CATTCACGCAAAAGGAGAAAATCCCGAAAAAAACGTGTGTGTGGGAATACACAATATTAC
CTTGAAGTTTTCTTTTCGCGTTGATGGTACACGGAGCACTTTAGATACTCGAATTGGACA
GAGTTCCCGGAAGGCAGTTGTCCCCGGTAGCTGATGTTAACTGATTTTGGCCTATGCTCT
CATCCATCTTAAATCCGAGACAAGCTCGAGTGATGGAGAACATTTCGAAAACTTCGATCA
GCGGGCCGCTCATCTTCTACAACTACGACTACACTACGACACCAGCAGCAAGCTGTATGT
GCTGCTCCGTTTGCTGTCAGCGACTAAAACCTCGGTCTTGATAGACTTCCTCGAGTAACA
GTCCGTTCGCATCCGATAAACACGACTGCGACGCCGGCGGCGAGCTTTTCGTCTGTCTAA
TACGACTAACTTCGACATCAGCGGCGCTGTCCGCGCCGCCCCGTTCATTTTAAACAACTA
CAACTCGGCCACAATCGGCTTTCACGACTCGGACATCGGCAGCGGGATTTACCCGACTAC
ATGTTCAAGTTGAGCTGTGGGCTGAACGTGCCGCTCCGTTTACCTACAAAAACTTCGTGT
CGTCCGGCCACTTCGACTATGACCACGACAGCATTGGCGTGTGGCTCCGTCCGCTTTGGC
GGCTACAAACTCGGGTCTTCCGCCTCCTTCGACTACAATTTGACCTGCGGGCTGTAGGTG
TAGTCACGCTCGCGATCTCGACTACGAATTCGGCGGCGAGCTGCACGCGCAGTCTCGGCA
GTCGTCACCGACTTGCGGCACGATTCGATCCGTTTGCTTTGACACCTGCGAGATCGGGTT
GCTCGACTTGTACAACTACGACTTCAGCAGCGGGCTGTACGTGCAGTTCCGTTCGCTTTT
GACGACTACCAACTCGTCGAACGTTACGGTCTCTTTCAACGCTTACAGCCTCGGTGTCCT
CCGTCTACTACGACTTGAGCAGTGGAGTTTCGCTTACTTCCGACGGCTACGAACCCGTTC
TCGTCCATTTCCTCCAACTACCCACCACTACAACTACAACTATAACTACGACAGGAAAGA
ATGCATTAATTTGTAATGGAAACGCAAATTTACATACCACAGATACTGTAGGTAACAGGT
AAGTAGTAGATTTCAGAGCTTCTTCGTGCAACGCGCGCGACTTTGTTTCTCGTTGAATTG
TTGCTTGGCGATAGCGATAGTGACGGCGCGGCCGCGGTGGAGATGCCCACACTAAGTTCT
TTAGCTATCCCAGCCTATGCATAGCTCTCGTTCTGAAACACCGAATTCCTTTTGTCAAGG
CACACAGCCTCATCTAGCCAATCGTAGAGCTGTATTTTCGTTTCGGGAAATTTTGTTTGC
ATGACGACATTTATACTGGGATAGGAAGCGGCAAAGTGCTGATAGTACAGCCCTCCCAAT
CGACACGTCTTAGGTCAATTTACAGAAGTGACGTCGATTGACCGAGTGTTCTCAATAATG
ATGGAGGTCCAGTTCATTTGCAAATTCGATTCGTTTTATTGATGTTGCGCTAAAATCGGT
TGTACGTCATGATCATAGCGGTAATACATTGTCGGGCAGGAGATGTCCGTGGAGCGTGCG
GTTTGCGTAAATATACCGGTAAGTGCAAGCGCTTTCAAATTTTGATTCTTTGGCGCAGGT
CTTACTAACATGACTGGCTTACACCCTACTGTTATAGACACGCGACCCTGCGTCCTATCA
CCTAGTGCATCTAATCAACCATCACTCACCGGTGTTCATCCAATCATCCTACTCGTCTAA
TCATCGGTGGCGTAAACAACTTACCGTAATCACCATAATCAACGTGGGTTCGGATTGGAC
CGGTTCGGGTTAACCGGTTAATGGGTACAACTGGTACACAGTACCCAAGACCAGCAACCC
TCAATACGCCCCCTCAATGCGAAGTCCCACGAATGCCGAGAGCCACCGTCAGATAGGGGT
TGGCCAGCAATTACGAATTATAGTCAAAGGTCCGCTCCGGAGTCCAATGTATCACCGTCG
TTAGTGGAACGCTAGAAGATGTAGTTCAGAAGTAACCTGAGCTGAATAAGTGACCCTAAA
TAGTGCGAATGATTCGAGCGGCGGTTTTAATTAGGATGCTTGAATTAATCGATAGAGAAC
TTTAGTTGTTGGAATATCTCCGGGTTTGGAACAAGGAAAATCTGGATAAAATCCAGATAG
ATTACGGATAAATTTCCAGCGGATGTTCCAATAACCAAGTCCACGACCCTCGTTGTTCCA
CTGGAATATATTTTTAGACCAAGTCAGTTTTGTTCAAAACTAAAGCTCTCTAGTAGCGGT
AAATCCATTCAACACATTACCGATTGTACCGGTACTTGAAATTGGCATGAGATCGACTCT
TTATACCGAAATTGTATGACGAAAATCGGCACCTAAGCTATATCACGGAATCAGGATGTA
TGCCTTGACAAAAGGAATTCGGTACCTGTGCAGTAATGTAGTACGCATGTGACACAAACA
GGTTCATCATCCTGTTCCGCGTTATGGACAAACTTGTCATCTTGTTTGCGTTATGGAAAA
CGCAAAAAACAAAAGCTTGGTACAGATATCGCAAATTGGATGACGCACCCGAGTAAGGAT
GTTTGCTTCAAGCAATTTGCTGTCATCCCATTTGCGTTATTCCAACAAAGGTGCGACACA
AACCAAACTGTGTCGTTGATTCGCAGTGCGTGTCGAACAGAAAAAATATTGAGCAGGATC
TTTAGACGCTATCCCGGATGTTCTCTAAGATTTTTAACACTAATACAATTGGCGCCAAAA
CCACGGGATATCTTTTGGAGATCGAACCCATATATCTACAGGTATTTGTCGCAATTCAGT
GTCCATACAGTCATGGGATGGGATGCAATCGGGGACTCTGGCCGACTAACTGACCCCATG
CAATGCTCTGGAAAGCCTTCTGTCTGGTTGGGTGCTCACTTTGGAATTTCTTCTCCAGCT
CTCAAGTCTCCCTCCACCTCCAACAATCGTCAAGATGCGCCTCGCTCAAGTTGTGGTCGT
CATCGCTGCTTCCTTCCTGGTTGCCACTGACGCTCTTTCGACCACGAACGCAAACCAGGC
CAAGATCATCAAAGGAACGTCGCCCGGTGGCCACAGCCCACGACTTCTGAGGGCCTACCA
ACCTGATGATGAAGGCGATTCCCCCGAAGATAGGACGCTGTCGAAAGCTCAGGTGACAAA
AATCCTTAACAAACTAGGCAAAGATGTCACCTGGGACCACGACCACGTCAAGGCGAAACC
CGGCTTTGTTCCAAAGATACCAGAAGAAGGCTAACAAGATCATTGAGAAGCAAAAGGCAG
CAGCGAAAAACGCGTAGCCGATCATCAACGGCGACCACACTCCTTAGTTTTCTCTCCAGA
AACTGGCTGGCCGCTCGCGATTGCCAAGTGCTAAAACAAAAGCAACATGTGGAACTGCAG
TACTTCAGCGCACCTCGAGGTTCGTTTACTGAAAATAAAACGTCTATCCCACGATCACTT
TGCATACAGTAGGTATTGGTGCTCGTGTACATCAGCAAGCCACGCAAACGCTGTAGCTGC
ATACCAGGCAATTCAGAAGCAAGGCCACGTCGGCTTCAGGGGATCTTGTTGAGTGTGAAG
AACAAAGCGAGCAGAAAGCCACAATTTCGTGGTTAGCTGGATGATGGTCAAGGTAATACT
TATCGTACTACATTGCCGATACAGTAAGCAGTAGCGAGAAGGCAGACAGACATGCTGTCG
CCTACAGTACAACGCTCGGGCTCTGCTGTTCCGTTCCGCTGCACAAAGGAAGGTGCCATT
TTTTTAAAGATTGGTGCTTGCCATGATTATTTTTGTTAACGCGAGGTAGGTATTATAATC
TCTAACCTGATAATCCTCAATAGCGTGGTAATTTCTGAAAAGGGCCACTCGTATGGCTTT
CAGGTTTTCGGATGGCCGAGCTCGAGGCGGAGCGTGTGAGCGGCTTCAAGCGCATCTTGG
TCCGCCTGGACGAGGGCACGCGCCGCAAGTACTGCTGCCGCGCGCTGGAGGAGGACCTGC
AGCATGTCAAGAGCCGCGTGCGCGTGTGCGCGGAGGCCATGGCGCAGGCGCGGCAGGTGC
AGGACGCGACGCGCAAGCTGCATGCCAGTCAGCGAGCGGCCGTGTCGGCTGAGCTGCTGG
GGGCGTTAGAAACCCTTCAGACTCGTTTAGAGACGACCACAAGCGCGCTCATTTTGGGTC
GCGCGCCCAAAAATGGGGCGCAAAATGGGCCCGAAAGTGCCGTAAAAGAGAAAACTAATG
CCCCATTCCAAGAGGCCAAGACGCTTGCGAGGCTGGCGCTGCTGAGTCAGGAGCTGGACG
ATGTGGCGAGTCAGATGCGACGGCTGGAGAAGCTCATGCCGCCCAATATGGCGGAGCTGG
ACGACAAGCAGAGGAAGTGGTGGAGGAAGCACGTGCACAAACTCGGAGACCATGTGCTGG
AGCTGCTGACGGGACACGAGAGGGAGAACCGGGCTCTGTTGCGCCTTGAGAAGACGCTCA
AGAAGATGGAGACCAAGTGGCCGGAACTCAAGAGCTGGCACGCGTACGTGACAGTACTTT
TCCTTGCAGGAGGAGTGGCAACTGAAAAAAAAAATTAATTTTTTTTTAGGAATTTGCAGA
AGCAGATTGCTGAAAAGCAAGGGTCGAAGCCGGCATCAGGAGCTCCTGCTGAATCAACTG
CGAAGAGCAAGAAGAAGCGCGCGATCCCATTGCCGGATGACGGCGACACGGTGATGACGA
GTGGTTCAACAGTGTCGGCAAAGTCGACGAGGAAAACAAAGGATGCTGGCCAAAAGATAG
AGCAAGAAGGGAGCGGACACAGTCGAGTCCCACTCCCCTGATATAAGGTTCGGGCTCTGT
TGCTGCTGCCGCCGCGAGAAGGAAGTGCGCGGACACTTCGCGACAAGTTCGAGCTAAGCG
CGCAATGACGAATTTGACGTCGAATTGGTGAGACCGCATCGGGACTCCGCTGCGGACTCG
CAGGAGCCGAGCAGGAGCCGAGCAGTCCGAGGTTGTGTTACTGGACTACGGGCGCTTGTT
TACGCTGGTGGAGACGGTGGAGAAAGTTGTGCATCAGGCCAAGCGCCGAGACCGCCTGCA
GTGCCTGATCAGCGTGCTAGGTGTCGTGCTGGGGTCTCCGAAGCTGCAACTGACTGATCG
GCGAAAGACGATGGTCGAGGAATACGCCAACAACTGCCGCCAGTCCCTCAAGCAGTTGAA
TCGGCAGATGGAGAGTGGAAGCCACGACGCTACTGCCAGTGCCGCTGAGGAGACAACAGC
GCAAACCCCGGTTGGAACCAGTGCACAAGCGAAGATGTCTAACGAGCGATCATGGCCCAA
AACTCATGTACGATTCAGTTAAGGAGCTTGGATGCTGAGTAGAATAGAGCGCTAGAAGAC
ACAAACACTCCCGCTGCCTCTGGGTACTGCAATGTACCTATGACTTACCGTCAGTGTCTC
GTGTTATGGACAAAGTGAAGAAGATCTTCAAGTTGAAGGCGTACTTGGTGCGGATGCTGT
CGCCCTTCCCAGATTCCCAGCGACGACGGAGTGTGCTCCGAGATGTAAGGGCCAAGCGGC
GCGCGAGATCAACATCTGCGAAGAGCTCGTGCTGACTGAGATGATATTCGAATACGTGCT
GGTGAGCCTGGAGCCTGAGGAAATCGTGGCGATCTCATCTTCCAGGCAGCAGGTTTGCTG
CAAACGGCATGTACACGGGTTAAACCGGCGACCCCCGTGACAATGTGCTACCCTGATTTT
TTTGGAACAACTATAATACATGTACGTATTCGCCTGGATTTGCACGAGTCTCTGCCTTAA
AGCAAGTAAATAAATATAGGGGAAAAGTATGATGCTGTTGCTTAGCCACTGCACTTAGCA
TACCACTCGGCACATTTAGGTAAAATGGGATACGAACGTATAATAGCACACCAATATGTT
ACCGTTCGGAACCAGTTCAAATTTGTGCTAACGTTATTAATACATGTAGCTCTTAAAGTA
ATAGAGACCTACATGTTGCTAGTTCGGGACTCAGTATTCGTGAAGTGGCTCGCCCAGAAA
GAACTAATACAGTAGTTATACACACTGTAGTTACATGGCATCTACGTGATACCGAGTAGA
CCCTTCGCTCATATTTACCTCGCGAGCACTTTGTATAACTTCGTTTCTGGGTACTTTTCA
TACGTGAGATATCTTTGCAGGCACGGATCTTCTCGGCATTGATGCCCAGCTTGCCGCTTA
TATATATATATATATATATATATTGAGGAAAGGAGGCCTCTCGAACGAACATCTTATTCT
TCATCTTTAGCAACCCAGTCGTTGCCCTTCAAAAGTTGCTGGCGCTGGGCGTTGGAAAGG
AAGCCGCCATCAGCGACCAGCTCCTGAGAGAGGCATATCTTGTCGTTCGCCTTGTAAAAA
ACTTAAAGCATGGACCTTGAGAAACAATTCAAGGCGAGACTGATACCGTACGGTATGCCA
ATGCGAACCCGTTAGAGCACCTTTAATGCGACAGCACAACAGCACCGTTAATGGCGCCCA
AGGCGCCATTAGTAAAGCAGCTGGTTTTCAGGTAGGAGGGGAATATATAGACTGTTGCCT
CAGCTTTCCAAAGTCCGAAACGGGTGCTAACTTTGACTCTACGCAGCACGTAAGCCTGCA
CCTGGACAAACTTTTGGTACTGCCTACTTCATAGAGGTATGTTAGAGCTATCGAACGCAC
TAGCTTGCATCGGCGGAGTGTAAGTAGGCACTTAGCAGGACCCCCGCCTCCTCAGGGACT
CCTTCGGGGTGCCCATTTCCAAAGCCATCAGGCCTGGAGGTCATCCCTCCTCATGTGGTC
CACACTTTAAAGGCGCCGTAAAGTTAAAGGCGCCCATCCAATCTGTGCAAAATCTTTGTA
ACGTTATGGTTCCGAGGTCTCATATGACGACGAAAGCATAATTCACATTATGACGACTAC
AGTAAAATCTACATTCTTGCATAATGTTTCAGTACCAGTACTAGTATTAGAATAACAATT
TGCCTTTTTGTTTAGGAACGCAACGTTTTCGTTAGCATAATTTTTAATATTTTAAAAGCA
TTTAGGGAATACAACGCTCTGAGCAAGGGGTTACATTGTATATGTCTACAAAAAGCATAC
GTTATGCTATTTGTGTATTGTGTATCCACTTATTGTGCTCTTCACCAATTCTGTCAGTCG
ATTAGGCTCGCTAATTCAACGTCAAATCCTAGAATAATCATTGAGTAAGCGACTTGCCCA
ACGATGCACGAGCGAAAAGCTCGATTTAAGCTTGATTTACACGGGAAATCGTGGATTGGC
AGTAGCAAATGCGCCATTCCAACGATAATCAAAGCCTAAGCGACAGCCTGCTACAGAATG
GCATCCAATACCATCGAAGCGAGGGTCGTTGGGTTATGGTAAAACAACGAGTTACGATGA
AGTTAAAATACAAAACAACGATTTACGCCTTCGTTTAGACAGAATGGGAGCAAAGCACAA
TAAATGAGAAATTATACCATTGAGCAACCAATATGACAGCCTTCGCAAGTGAATTCGCCA
ATTTTAACCTAAATTATACCGATCAAACCTTTCCAGATGGGGTTAAAAATAGAATATATA
TTTATCCATTATTTATTATTGTAAGTGCTCAATGCATTTATTGATGATTGCCCAATGGGC
GCCTTCCAAAAAGGTCGCGCATAAAAGTTTAATCCCGGAGAATTGTTTGATGAGACCACT
TTTTGGTCTCATCAAACAATTCTAATGCGACTCTTAACTAGCAACGTGATTAAACAAGTG
ACTGAACTCCACTATACTCGAAGGTCGCGTTCCAGCAACCGTTTTGGGGCGCATTAAACG
CTTCGGTAATTTAAAATAAATTACGGATTAAACTGATCAAACGGTTTTATATGGGTTTTG
GAAGGCGCCCAATGTAATCAATAATATTATACTTTATTGTAATGTCCGAGCACTGAGTAT
AACCACTAAATTGTACTGTGGGAAACGCGTACAATTGTATAATCCAAGAGATTTAGTGAT
GTCAAATTGGCATCACTAAATCGCTTGGACATTGTCAGTGCGAAAGGAAACGAAAATACG
TACTAGCAGTATAACAAGTAGGTAGATTGCAAGGCAGAGCCAACTACCAAGTACGATTTG
GTTAACAAAGAGCGAAGTAGAAATGAACCCTCGTGCAATGTCCTTACTGATCATAGCGTC
TACTCCAGCATTGCTTCCGACTAGGACAGGTACAAACTGCTGGCGAATACCATATCGCGA
AATTGCCCGTCTGACTCAGTCGTACTGTTGTTCCGATGTTGTCTTGAGCTTTTTTGTCGT
CTTCTTTTTCTTCTTCCTCGTTGAGCAAAGCACAGGTATCCTTCTTCTCTGTTCTCACTT
TGAAATTTACTTTTCAACCCTCAAGTTCTCTACTCCAACAAGCGCCAAGATGCGACTCTC
CCTCGATTTTGTGGTGATCGCTGCGTCCTTCCTTGCCTCCAGCGAGGCCCTCTCCACGGC
GAAGAACTGCAAAGAGGCCAAGATCTCTAAAGAGGCTTCGCCGGCAGGCCCCAGCCAGCG
ACTTCTGAGGACTCACCATCGGATTGCTGAAGATGAAGAGGACTCCTCCGAGGAGAGGGG
CCTCACTTAGGCGCAAATAGAGAAACTGAAGGCTTTTGCTACTAACAAGCTGGGTATGGA
TTGGACGAGGGCCCAGCAAAGCTCATCGTACCTGCAAAGGCACCCCGAGTACCACCGGTA
CCAAGCCAAACTCAGCAAATACCTCAAGCCAAACAAGAACCACGGCCCCCCGAGCATCAC
CTACAGAGAGCAGTATTAGTTTCTGCTGCCTGCTTCACAAGTGTCGAGTCCAGAACATGT
CAACTGGAGGTAGGAGCGCGCGATCCAGATTTTTTTCGTCTAAAAAGCCGTATAGACGAA
CAAACCTAGCTAAGAACTTACCTGTAACTCAGTACTTGAGCGCCTGCCCTGCAATCACAA
AACACTTCTTGTCTCTAAGCGTTCGACCCGTATGGAGAACAGCGGTATGTCGTCTGCAGT
TGTTCACCAAGAAAAAAAAGGTTATGCCTTTGAACACGCTTGGGCAACGGCGCCACATTT
AAGATTGAATTCACTTCGTGTCTTACAATATCTAGGTGCGCGCACAGGAAGGAGAGATAC
ACAGCTGGATTCACTCTAAGCACGGACTGAAGTTGGTAACGATCAGCGCTAAGTAGTCGC
ATACTTCTGACTGCGTTAGGATAGGTACAAGCTGCTGGCGAACACGACATCTCGCTTGAT
CGCCTCGGAGGCGACCTCCATCTTGCGGTACAGCTGCGGATCACCGATGACACGAGCAGC
GTTGCGCACCTCGCGACAAACTTCGTCCAAACGCGTAATACAGCGCACAATCGAACCTTC
CTGCACGTCCGTGAGCTCGCACAGCTGCTTGAACGGCATACCCCGCGCCCACTCGTACAC
AACCTCCATCAAACCAAAGTTGAGAGCTCCCTTGCAATACACTGCAGGGTCGATCTCTAG
GTGCTGCTCGAGCTGGATCAATCCAAGGGACTCAGCGATGTTCTTGACCACCTCGCGGGT
ACTTTCCAGCGTTGGGGTCAACGTAGGCTCGGACTGTGATTTCTCCTGGAAGATCAGCGC
AGAGAGCACAGCCACGATCTCCTCGGGCTCCAGGTTCGCCAGCACGTTCTCAAATATCAT
CTCCGTCAACACGAGCTCTTCGCAGGTGTTGATCTCGCACGCCACTCGACCCTTAACCTG
CACGACGCCGTCCTTGGAAATGTACCCGAGCCGCTTCAGCACACTCAGTCGCTGCTGGAA
ATCCGGGAAGAGCGAAAGCGAATCGTTCGACAACTCACGCGTCATCCGCACTAAATACGC
CTTCAACTTGAAGATCTTTTCCACTTTACCCATGACACGAGACACCGACGGCGAATCAGT
GGCACACGGATGACTGACCACCATCGAGTGCATCTGCTGCCACTGCGTGTAGCCCGTCGC
GACTTCCAGATCATTAACCTTAAGCTCGCCCATCAAGTCGACGTACGCGATCGCAGCCTT
CTGTGTTGTAGCTGTATCCTTCTCCAGCTGTGCCAGGAATTCAATGCTGCTGGCGAGCTC
CTTCTTCGACGATGAAGCCACGAGTGTCTTGGTGTTAACGCTTGAGGCTACGACGGAGGT
TACGCTTTCAACGCAGCTCTCAGGCACCTCCAGCACGGCGTACTTCCTTCCTAGAAGCGT
AGCAGTTGATGGCGCCGAGAGCTCACTGGTTTCTTGACTTTCAGACTTGCCCTTCTTGCC
CATCCGCCCAAACATGCGGTCGTCGTCGTCGTCCTTCTTGCTGCGAAGCATGCGTCCTCC
TCCGAAAAGTGTGTCAGGGTTCTTCTTCGTGGTCGATGCCACCTCTACCTTAGGAGGTTC
GTAGTCATCCGGACAGAGAGTGATCACCATAATCGACTTGAATACTCCCTTGTGGCTTGT
GTCGGTAGAGCTTGAGCTCTGAAGCTCGGTTTCAAACGAAAGCTTCGACCGAGCAGTCCC
TCCCTCGCTAACCATAGCAGAGTTGGTACGTACGACCAGCGCCAACTGGTCGGACGAAAG
GCCCTTGACGTTCAAAATCACGACTCGGCCCGGTGCTATCGCACTTTTAGCTGCTTGGAT
ATTGTTTGTCAGGAGCCACTTGGTCAGCTTTTTCTCCAGTTCACGCTTTTCACGCTTCAG
CTGGTAGAATTCCTGCATCTGTGCAAGCTCGCCGCTAGCCTCGAGGTGCGGGTAGTCCTC
TACGAGTGACCGTTCCAGCTGCTGGTGCAACGTCTTGCCCTTTTGGATCAGCTTAGGGAT
ATTCTTCGACGCCAGCGCCTTTTGAGTGTGGAACTCCGAGAACGAGCGCTTCATCATGTC
TTCCACCGTCAGTACCTCCACTCGTAGGAGGTTCAAGATCATGTTGTAAGTCAGACGGAA
CTGACTAGAGAGAGACGTCGCCTTTCCTGCCAACATTGTCCTCAATGAAGTGGGTTCGGG
GACATCGTTCCAGCACGCGATGATGACGGTACCAACGGAATCAAGACCACGACGACCCGC
TCGGCCAGCCATTTGCGTGTACTCCCCGGGCAGAAGATCGCGGAAGTTCTTGCCGTCATG
CTTACGAATGCCGTTAAACACCACCGTACGCGCAGGCATATTCACACCCATGGCAAACGT
TTCAGTCGAAAACAGCACCTTCACAAGACCGCGACCGAACAGTATTTCTACCATCTCCTT
GATAATAGGGAGGAGACCTCCGTGGTGCACACCAATTCCCCGCTTGAGCATTTCCTTCAT
CATCAGCACCTGTGGGAGCTCGCGGTCTGATCCCTGGAGTCGCTGCACACTCGTCTCAAG
GAAAAGATGGATCTCTGATCTCTCTGACGGGGTGCTGAGGTCAAGCTTCGCCAGCTTGTT
CGCGCTCTCCTCACACAACCGCTTGCTGAAAGCAAACACGACCACCGGGAGCAGAGACTT
GTCCTTCAAAGTGTTGATCAGCTTGGTCCACTCACCTTGGTCTCCTCCAGATGTACGAAG
GGTACGTGCATTGGCGCTGCTACCGCCACCGCGAGCCACAGCTCTTCCGCCTCGACCTCC
AGCCTTCGACTTATCCGACGCAGGGAAAATTTTGGCCTTGGCTGCACCGTGGGCATTCGG
TAGGTATCCAGTGGTGGCATCGTACAGCTTGAATAATTCCTTGCCAGCATAGAGGAAGTG
CTGGAGGGGCACGGGCCGCTTGTAAGTAGAGATCACGTGAATCTTCTGCTTCTTCGTGCG
TCCAATCCAGTCGGAAAACTCCAAGTGGTTCGGCGTGGTTGCCGAGAGGAACACCATGCC
GATATGCTCGGGAAGCATGATAATCACTTCCTCCCACACCACTCCGCGCTCGCTGTCGTT
GATGTAGTGAATCTCATCAAAGATAACCCACTCGATGTCGCGGATAATATCAGCACCCCG
ATACAGCATTGAACGCAAGATCTCAGTCGTCATGACGAGGCAACTCGCCTCCGGGTTGAT
GCTGACATCGCCAGTAATAAGGCCAACATTGTCGGGGCCGAACTTGGTACGGAAGTCGCG
GTACTTTTGGTTCGACAACGCCTTGATGGGCGACGTGTAGATGGTGCGAGTCATGTGCTT
CTGAGACATCGCGATCGCGTACTCTGCAATCACCGTCTTGCCTGCGGAGGTATGTGCTGC
CACAAACACGCACTCGTGCCGCTCGAGATGGATGACACACTCCTTCTGGAACACATCCAG
CTCGAAGTCGTACTTCATGGCCATCTCCGGCACCTTCTCGTGGAAGTTGCGCACATCGAC
ACTCGCCATGCTGGCCCACTCGGACGTCGGGCTCGTTCGCTTCTGTAAGGTGAGCGCTGT
TGACTCGGATGCCGAATCCAGGATCGACTCCAGCTCCATCTCCGGATCCTCAACGCTACC
ATCAGCTTCGGAGGCTCCTTCTGCAGCCTTACCAATCTTCGGATCAGCGCCCACTGCCAC
TGCGCTGCTCCCAGCCTCTGTGCTATCCCCACTTCCATCCCCCTTCGCGTCCTGTTCGTC
ATCTTCGACCGAAAAGCCCAATTCCATGAGTTCCCCATCGTCCTCCATCTCGCGCAGCAG
TTGATCCAGTACGACCGTCGTGTTGTCATCGTTCTGCCTCATGGCGTTCGCCGCCTTCTC
ATCCAGCACGGCGCTCCTGATCGCCGCGACGTGGTCCCTGTCCGCCACCGCTTCAATGTA
GGGCTTCAGCAGCGATTTGGGGTTCACGCCGACCGTCTCCACCTCCTGCACAACCTGCTG
CTGCTCCTGCGCCTCGACCTTCCTCGCATCCTCCGCCGTCAAGCATCCATTGATACCAGG
AACGTCGAACACCAAGCTCTCGAGCAACGTTTCGTCCAGCTCCTCTTCCCGCTCCAACAC
GAGCCGGTTCCTGTCCTGCTCCTCCTGCTTCGTGAGCAGCCTCTGCATGGGCGTCATCTC
GTCTTGCTGCGTCTCCGTCTGCAGCTCAGCCAATGAGTCTCCGCCCGGGGAGAAGGGCTT
GTTGCTCATCTTGCCGCGCGCGTACTCGTCCTGCTTGGTCAGTGCACTACTGAATCCGGC
GTCTGCGCCGCTCCTGGACACGTCCACGGGCCGGAACTCGTACCGGATCTTCAGGGGGCT
CTTGACGATGGACGCGCGCTGCGGGACGAGCTCCTGTCGCGGCGCAGACATGGGCATCTG
CGCCAACAGGCGGCTCTGGGGGACGTCGGAGTCGCCCCAGCCGCGAGGGAACGGCCCCAG
CCGCTCCAACGCGAAGAGCGGGTGCGCTACAGCCTCCAGCTCCTTCTTGAGCGTCGACGG
GTCCGCGTACGGTGACGTGAGGCGCGCGCGCGGCAGCGCAAAGGGCGAGGAAGAGGAGGG
TGATGAAGACTTATGGGGTACGATCAGCACCGCCTCGGGGGCGCAGGAGGACGCCGAGAG
GACGGAGAATTGGTCCAGAGCTGCATTGGCCGATGGAGAGGGAGAGGGCGGAGTGGCGCT
GGATGCGGCCTCCTCGTTCAGCCGCGACAGCTCCGCCAAGATGCGCTCCACCGCTGGAGG
GGCCATGATCTTGGTGGCGTATCCGAAAGTGTAACCCGAGTGTGTAACCGGTTATGATTT
GCTGGCGTAACCGAACGTTAATTTGCAACGGCCCGTTACTAACGGGGTTATATATCGAGT
TAATACATATGTACTGTACATGTGCAGGGTTACAATCTGCAACTGTAACCAGTTACGTTT
AAGTCCACCTTGGAGCGCTAATGACTGCGGCAACCGATGAGGACCTCGCGCTGCGCTGCT
GCGTGTGCGGCACGTCGGCCGAGGACGACAGCAACTACCTCAACACCAAGATGAAGATGC
TCATCTCCAAATGCGGTCACCGCTTGTGCGTGCTCCAGCGCGTTGTGTGGAAGTTCTTGT
GAGGAATAAAGTGTAACCCTTCGTGCCACCTCTGAACTGTCATAATTGTAATTGGGCAGC
TGCGACCACTGCATCAAGCGCGAGTTCCAGCACCAGCGCGAGATCGCGTGTCCCGCCTGC
GAGAAGCCCGTGAAGAAGTCGCAGCTGCAGGACAAGACCATCGAGGAGCTCAACTTCGCC
AAGGAGACGTCGGTGCGCAAGAAAGTCACCAAGGAGTAAGGATACGCTGGTATAACTATA
GAGGGGTTGTTGTGTATTCAAGCTAACATTTCCGTGTGGATCGATCCTGTTAGTTACAAC
AAGACGGAGGACGACTTCGACACACTGGACGAGTACAATGACTACTTGGAGACGCTCGAG
AACCTCAGTACGAGATCAAGATGCTTGGTTTTTAGGGCTGAAGGGAGGAGAGCTGACCAA
TTATTTTTACGTTGCTGCTGTAGTTTTTGATCTGGTGTATGGAGACGACAACGAAAAGGC
TGCGGCCCAGAAGCAGTGGAAGCAGTACCGCCAGGAGAACGCCATTGCCATCGCCACAAA
TGACGCCAAGAAGGCCGACGAGGAGCGCCGTATCGCGCAGCTGATTGCGGAGCAGCAGAG
GCTGGCGGAGGAACGGCGACAGCTGCAGCAGCGGGAGGATTCGCAGTTTGAGGCGGATCT
GGAGCGTCAGAAGGCGCAGCTGATGGAGGTGGCGCTGGGAGAACGAGACGAAAGCGACGT
CTCCAAGCTGCGCGCCACGACGACGGCTATTCCGATTGACCAGGCCGTCACGGCGGAGAT
GGAAGCGGCGATGATGGGCTTCCAGCCGGGAGTCATTGGTGGACCGCAGCCCGTTCCGGT
TCCTGGAGGCAAGCGTGGACCCAACTTCGGTGTGAACGAGTCCAAGAAGCTGCGTCGTCA
GCAGCAGCTTGCCGGCGGCTACGATCCGGATTTGCACTTCAAGCGCAACCGAAGCGAGGC
GTGGTGCGGCATTTACTTCCACCCCGTTGATAGAAAGAATGAAGGTCCGGCTCCGATGGA
GATCTGCTAGAGCAAGCGTGGGTATGCAGATGAGCTTCAAGGAGTATATCTATAAAAAAA
TGATTGAAGCACTTTGGTTTTCGGTTAATTTCAAGGAGTAGTTTGCATTTTACTCACTAC
CCGGCTGGCATTCAGCTCTGTTTGAACAGGTCACACCCAAATGACCTCCCGATAGACGTC
ACGTCTGGCAAAATCCAGGATGATTTCAATGACAGCAGTCGGCAACTTTCCCACCATCGG
GACGCTCAGCAGGGCAAGTCGGTGCTCAATCGGTAGATCTTCATAGGCCAGCCACTTGTC
ATGATGGTTCTTTTCGAAGCGGTATTCGACGTTCTTTACTTGCGGGTCTTTGATATCCAG
TGTCATTGACAAATGCCTCAGCGTTTTGTTCTTGAACAGCGACGAATCGAGCCTGTTCAG
GATCCTGTTTCTCGAACTCGTGGGGTTTTCCTCAAGATGCAGGAACTGCAAGCGGCCGAT
AGCAGCACAGTCAGTATCGCCCAACAAGCGGAAAAGATCTTCCTGACTTGCTGCACTGAT
ATGGTTTTGGACGGCCTTAAGCGTGCGCAGGATGCAGCTCTCGTCTCGAAACGCTCTGGT
GATCGGTGCAATATCAGTCAATTCACAGCCGCCAATATCTAGCTCCGTCAACAGTGGACA
ACTACGCAGAACTGTGTCTAGCGTGCGACTCGCGAAAGAATTGTCACGCAAATGCAGTGT
TTGTAGTGACTGCCCAACGACTTGCAGCCACTCCGATAGAGTACGATCGATCGGCTGTGA
ATCCAAAAGTCCAACCAGTTCGCCATCTGACCCGAGCCTCAAAACTTGCGGAGCTGTCCT
CACGCCGACCATTGTAAGTGCTTGCAGATACCGGGTACTACCGTTGTCAGATCGGAACTC
TGTTTTCATGATCTTCGAGTTTTTGACGTAAAAGATTCCATACGCAGGAACCATCACACA
GGTCCAAGATGCTCCGGATTCCAGCACATGACACCACAAATCTGTTTCGAGTTTTAGCGC
TGGCTTCGACCGGCAATTGACATGCTTGCTTGACTCCCGAGGAATTTCCAAGCGACTACC
GGCAGCCACCAGAGCCCACTGGTTCGCCCCGACATGAGAGTCATGGCGTATTTGGCGTGT
TTTCTTCGGGACCAGCAATGGACCAGAATCAGGAGACCCCAGAACTTCACGCACGAGCTC
AATGTCTTCAAGTCGTAGTACGCAATACGAGATGTCCAAATGTGTGATTTGGGACTTCGA
TGCAGGGTGGATTATACCGTATGCGAGCCACAACCACGACTCGCTGCCCTCGAATCCATG
CAACGACAACTCACGAACACCTCGTCGGCTATTAGCTTCGTGGATGGCCGAAAAGAGAGA
GGCGATCTGGAAATGGTTTAGCGTACTTGAATTCAAGGAGAGTTTCGTCACTGATGTCCC
GGAAATGTCATTACCACCTCCAGATAATGGTGTCGCAAAGCAAGCAGACACGAATTCACA
GAATGAACGCATGAAGCGCTTAGTCATCGTTGCAGTAACCACCCTGTTCAGCTTGAGATC
GCTCACTGACAGCTCGGGGCGAGCCAATAATTGCGCAAGTGGGGCCAAATCACGCTCAGA
TACCAAAGTATCGCTCAGATCCAAGGCCCGAACTTTGAAGAAAACTCGCGTCGAATCCGT
CGCATGCCCCCACCGCCCCGAGGCTGCCTTCAACAGCGTCTCCATCCCACTCGCGCAATG
CATCATCCGTAGTCGGCTCTCAAAGAAATTCAGGTCGATCACCACTGTCCGGGGGGGTTG
TGGAACGCTAATTCGCAATCTAGCTAGCAGCTCTTGCGCGCGTTGGTCCATATGACGAAA
TGGCTCGTTGCAGTGTGGTGAAAAAGCTTCAGCAATGAGTTTCAGGAGTGCATTATCCAC
TTTGACCTTTGGAAACACCAGCTGAAACTTCGGCATCACGCGTACTTCAGTTGCCCTTCT
AGCTGGCGCACAGTTTGGTACCTCCTGGTGACGACCGAACCGTGGTTCACGAGGCAGCGA
GAAAAACTCGTCGCAGCGAGGCGAACCACAGATATTGTTCAGCAAATGCCACCAGAAGCG
TGGCTTTCCACGCCACGAATACTCTGGGTAGCACGCCACAAGGCTTAGAAAGCGAATGGC
CACTAACTTGTCGAAAGCTTGGGGCCAAGGGGAACACCACTAACTCCACTCATACAAGTT
TCCTGGACTGCACGTCGACTGTTGTTCTTGGTACTGGTAGGGACGACAGTGCTGGCGCGT
TGAGCACTGCCACTACTTTGGTTTGGGCTAGCATTACGGGTGGCACTCCCGGTGGTCTCA
GTTCGAAAGGTGATTGCTATCCATGGAACAGGCAGCGAGAGACCATCGCTTGGTTCGGAG
CTTGGAGCTTGGCTCGGTACGAGATAGACGCTCCCCTCCAGACACGCACAGACATCAGCG
ACGTGCCGCTCCATCGGACTGCTAGGACGCGGAGGCGCTCCTCTCGAGCGTGGCCGAGTC
ATGAGCTTCCGGGAACGCTTTGCTTTCTGGGTGGGACGCTGCGAGCATATGTATCTTCGA
TTTTGTATGGACCTCATCTTCAACCGGTGAACCAATCCACGTGCGTCACGACAGACTCAA
AGTTGCAAGCTGCACCGTTGGTTCATCGTGCATCACACCCTTGCTATATTATAGTAGCCT
TTACTGATCAACGTCGCTGCGTACGTCTCACTCCATGAGATTCAGGTCGCTCTCGTCCAC
TGGGACTTTGTCCATGGTCGTCTCGTTGAGCTTGCCAGCCAGATCAGCTATGCGCTTTGG
AATACCCTGAGTAGCTCGCAGAGCTGGGTGAGAAGCAATGAGCTCCAGCTTATCCGCTGA
GTTGGCAGCGCGCGCGTGCTTCAGTTCTTCAACTCGAATCGGCCGGCTCATTAGACTTAC
CAGCATCATCGTTGCGCTCTTCATGTCGAATTTCGACAGCGTGTATAACCTCTCGCCGTG
GCCGTGGACAGCGCCATCCGTGCAGATTGATGTTCGCGCCGTCAACACGATCTTCAGCGA
GGCGTTGTTGGTCAGCAGGTCCGACAGGAATGCGCGGAAGCGATCACGGCGAGCGTCATT
GCGTAGGAGATAGTCGCAACCATCTAAGACCATCAGCATCTGCTGGCTATTGAACTCGAT
CCGCTCCTTGTGCTGTTTTAAGTGGTCCGTGACCATGATCTCTAGCCGACTCAGCACGCG
ACACCTGCCGTTCGCGATGTTGATGTTTCGCCGCATCATGCCGACATGCTCGTCCATTTC
GTCTTGAGCAAGCCTGGCAACCGAAAAGATGCGAACACCTCCCTCAGAAGTGATACGAGG
CCCAACGTAATTCGCCACCGCGTGCGCAACCGCAGTCTTGCCGATCCCTTCCTCGCCGCA
GATAGTCACGAGGCGCGTAATGCGAGACTGGGTCATCATCAAAGCCAAGCAGATTTTGTA
TACTTCGACAGAGCGGTTGCAAAACCCTTGGCACATCGCAGGCAGGTCGTCGAACCAAAG
CTTCGGGTATCGCTTCGACTTCATGGGCTCAAGGTTGACAGTGTTACTGGATTCCACAAC
CGCCAACGGGAAAATAATCTCCGAGTGGTCGCCATCCTCCGGAAGCAGCATGAACTTTTC
AGCGACTGCCATGGGCCCTCGAATATTCGGCGACTTCGCGACAGACTGCTGAGCTATAGT
GAAGCTTGCCCCCACGGACTTGCCCGTAGCGAGGGCCAAGTAGAACGCACGCGTGAACTC
GATAGCTGCGTAGTCTTCGATCTTCTGATTCGTACGCACGCCAATAACATGAGGGATGCC
ACACGATACAAATGCGTACGCTAGTGGTGCTGAGGAGCATGCCGATACAAATACAAGACG
TAGTGTCGACTCGCCTCCTCCACCACCCGCCGAAAACAGTTCTTGGAGACCCTTGTGAGG
GATCGGATGCACCAGTCCCATGCCGTCCTCGAAGTATAGATGATTCTCGTCGCCATGACC
GGAGAAGTGAAGCGCTCGGCAGCCAAGCGTCACCATTGCCCGGAACGTGTCCGTGTTCGC
GAACTTGGCTACCACACTAATTTGCCGCGGACATTGGTATATCCTGGATAACGTACCAGG
CCCGTTGTTGCCGGATGCATCATTAATTGTAGCTGGTCTCTTCGCAAACTTGGACGCTTC
TATCAGACTCTTCTGCAGGATCGAGTATTCACGCTTGACATCCAGTTCAGCGATCGGGTG
GTACTTGCCGTGGATATCTTTCCCAACCAGCGGCGCCGAGAACAGCACACCCAGCGTGTA
CTCCTGCAGATTCGGTCCTTGCTGCGATTTATCCTGCGAGTCCGCTAGGATCGCTGACTG
ATTGTTCTTGGTCCCTTCCTGTGCCCCGCGAACATGCGGGTCCTCCACCACGTATCCCAG
CAGCACATTCCCCTGTCTTGACGACAGCAACGTAATCTTCTGTCCGTCCATCAGCTTGTA
CTTCTTGTTCTTCTGCACCTGTACTCCGTCAATCCTAATCCCATTCGTGCTCTTGTCCGT
AATAAACACAGCGTGTCTGTGGGTCTCCGGGTCCAGCGCCGTCTCAATAATGCAATGCGT
TCTGCTGAGCTTCACAGGGTCCACGCCCGACGTCTTCTTGTCAAAAATGCCCGTATAGTT
ATCTCTCCCAAGGGTTACTCTGGGCGTGAGCATCTGCATCTCAATGCGATACAGCCCCTT
CTTCTCCAGCGCGTTCTTCTGGAACGCAGTCACCGCTCTGTCCACCTCGGGATGCAGCAA
AAGGCGCATCAGACACAGCGAGGGGCTGTCCTCCAGCGTCTGCGTGCACTCCTGCGTGTT
CTGCTGCGAGATGCTCATGGCCTCCATGAGGTTCTGCGAGTCTTCGCGCAAGGCCTCGAA
CTGCTCCTCCCTATTGTCCATGAGCGCCTTGGTGTCCCTCCCGAGGCTGCTGGACGTCGT
GCCTCTGTTGTCCCCCACGCCGCCGATCACCACCGTCTCCGGCAGCGCGTAGGGCGCCAC
TCGCGAGCGTTTATTGGGCAGGCCGTGCAGCTCCGGCTCCTGCTCGGGGTCGCGCGCGCT
GCGCGCGCCCCAGGACGACGACAGCGTGGACGCGGAGGACACGGAGGACACGGACGAGAA
GCTGCCGCCCAGGCGCGAGCCCGCGGTCTCCGCCGTGAACATCTGCAGCACCGAGGGCGC
GCTGGAGCCCGCCGAGGACGAGCGCAAGGCCGGAGAGCCCAAGGCTCCGGGCGGCGCGCG
CGTCACGGCGGGCGAGAGGCCGCCCAGCGCGTCCACGCGGCGCTTGCGGTTGCCGTTGGC
GTCGGCCAGCAGCGCGCCGCCGTCCACGAAGGGGCGCAGCGGCGTCGGGCACACGCCCTT
GTCGCCCATGGCTGGCGGTGAGTGGGGTGACGTTTCCCCTCGGGAGTGCGGAATCGATAG
TGGTGCGTTTCCCTTTTGGTGCGGATCTTGAAGCGAGGTGATTGGCTGAAATATTGGCGA
ATGGAAGCGCGGCGACAGAAGCTGCAGTAGGCCATACATTTTTCAAGAGAGAAGCTAGAG
GGGGGAACACGATTGGACGGCCATGTTGAAGTGCGCTGAGACAGGATGGCTACAATGGAG
ACTGTGACACAGTGTAAAGGCCGCAAAGTACCAAGAGCACCGGTAGCCAACCGTTCTAGT
TGGCAGCATGGCGGCGTTTCATCGTTGCGCGACTCACTCCACGTTGACAGGCATCACTGC
TATACCTTAGGTTTGTTGGTGCACCAAGCGCCTAATAGCAGGGCTAGAGTTCGAATAGTG
TCCGATGAGCGTCNNNNNNNN
