# Supplementary material for: RXLR effector gene Avr3a from Phytophthora sojae is recognized by Rps8 in soybean
Source: Mol Plant Pathol. 2022 Feb 12;23(5):693–706. doi: 10.1111/mpp.13190 (PMC8995065; doi:10.1111/mpp.13190)
Supplement: Supplementary file 7 — TABLE S1 List of all variants found in the Avr8 locus of Phytophthora sojae and carried by isolate 7B (virulent parent used for generation of the F2 population) [file MPP-23-693-s001.xlsx]

## Sheet: Table S1
Table S1. List of all variants found in the Avr8 locus of Phytophthora sojae and carried by isolate 7B (virulent parent used for generation of the F2 population).
Scaffold	Position	45B	7C
PHYSOscaffold_9	589423	C	A
PHYSOscaffold_9	590249	T	A
PHYSOscaffold_9	590568	T	G
PHYSOscaffold_9	591239	C	T
PHYSOscaffold_9	591703	A	G
PHYSOscaffold_9	591716	AGG	A
PHYSOscaffold_9	591721	T	G
PHYSOscaffold_9	591723	A	AACG
PHYSOscaffold_9	591970	A	G
PHYSOscaffold_9	592013	CTACGAGAAATCAAGTGTGATTTCGAGGA	C
PHYSOscaffold_9	592063	C	T
PHYSOscaffold_9	592186	A	T
PHYSOscaffold_9	592548	GCAAGT	GCAAGTCAAGT,G
PHYSOscaffold_9	593204	C	T
PHYSOscaffold_9	594042	A	G
PHYSOscaffold_9	595433	G	A
PHYSOscaffold_9	597475	A	G
PHYSOscaffold_9	597549	ACACTGTTGAAG	A
PHYSOscaffold_9	597611	GC	G
PHYSOscaffold_9	597612	CCCCCCCCCCCCGTG	C,*
PHYSOscaffold_9	597677	A	AT
PHYSOscaffold_9	597687	A	AC
PHYSOscaffold_9	597699	A	G
PHYSOscaffold_9	597709	C	T
PHYSOscaffold_9	597736	G	A
PHYSOscaffold_9	597839	C	T
PHYSOscaffold_9	597910	T	C
PHYSOscaffold_9	598028	GC	G
PHYSOscaffold_9	598035	C	T
PHYSOscaffold_9	598123	T	A
PHYSOscaffold_9	598180	T	C
PHYSOscaffold_9	598274	G	GCAAGACTGCT
PHYSOscaffold_9	598464	G	A
PHYSOscaffold_9	598505	C	A
PHYSOscaffold_9	598506	G	A
PHYSOscaffold_9	598615	C	G
PHYSOscaffold_9	598696	T	TCTC
PHYSOscaffold_9	599173	A	G
PHYSOscaffold_9	599226	G	GTATTGACTACTTCTACTTGTAACTA
PHYSOscaffold_9	599404	A	T
PHYSOscaffold_9	599496	A	C
PHYSOscaffold_9	599637	G	GAATGTA
PHYSOscaffold_9	599722	CGCTCAGCACG	C
PHYSOscaffold_9	599782	G	A
PHYSOscaffold_9	600228	TGGACGCTTGTGACTCACAGACGGCGAGTCTA	T
PHYSOscaffold_9	600310	C	CCCCTCCCTCACTGAGGACAT
PHYSOscaffold_9	600405	A	G
PHYSOscaffold_9	600650	C	T
PHYSOscaffold_9	600674	C	T
PHYSOscaffold_9	600896	A	C
PHYSOscaffold_9	600923	A	AGAAGAG
PHYSOscaffold_9	601001	G	A
PHYSOscaffold_9	601278	C	T
PHYSOscaffold_9	601419	A	C
PHYSOscaffold_9	602029	T	G
PHYSOscaffold_9	602194	C	T
PHYSOscaffold_9	602592	G	A
PHYSOscaffold_9	602654	C	T
PHYSOscaffold_9	602798	A	C
PHYSOscaffold_9	602799	C	T
PHYSOscaffold_9	603569	A	G
PHYSOscaffold_9	603647	C	T
PHYSOscaffold_9	603687	C	T,CT
PHYSOscaffold_9	603692	TTGGG	T
PHYSOscaffold_9	603698	A	T
PHYSOscaffold_9	603701	CATGACATAA	C
PHYSOscaffold_9	603713	A	ACTGTG
PHYSOscaffold_9	603716	CAA	C
PHYSOscaffold_9	603719	CACGG	TACGG,C
PHYSOscaffold_9	603763	CCGCGACACGACTCCCGGAGT	C
PHYSOscaffold_9	603834	A	T
PHYSOscaffold_9	604027	T	TCACATAGC
PHYSOscaffold_9	604101	A	ACC
PHYSOscaffold_9	604102	G	GTATT
PHYSOscaffold_9	604105	ACACAG	A
PHYSOscaffold_9	604112	G	GTTTATGTCA
PHYSOscaffold_9	604117	A	T
PHYSOscaffold_9	604118	C	CCCCA
PHYSOscaffold_9	604124	AG	A
PHYSOscaffold_9	604156	T	TAAACTGCAACTTCCGTCTCATTGGTGCAAACCCTCCGCCAATCACAATGCGTCTTCTACTGTACCCTTTCCTGGGTACACC,TAAACTGCAACTTCCGTCTCATTGGTGCAAACCCTCCGCCAATCACAATGCGTCTTCTAC,TAAACTGCAACTTCCGTCTCATTGGTGCAAACCCTCCGCCAATCACAATGCGTCTTCTACTGTACCCTTTCCTGGGTACACCTGCGCCACTTCCACCAC
PHYSOscaffold_9	604159	T	C
PHYSOscaffold_9	604324	A	C
PHYSOscaffold_9	604436	C	CGCATTGT
PHYSOscaffold_9	604487	G	A
PHYSOscaffold_9	604733	A	G
PHYSOscaffold_9	604932	A	T
PHYSOscaffold_9	604949	G	GT
PHYSOscaffold_9	604981	T	C
PHYSOscaffold_9	605214	C	T
PHYSOscaffold_9	605287	G	A
PHYSOscaffold_9	605353	G	A
PHYSOscaffold_9	605426	C	T
PHYSOscaffold_9	605473	T	C
PHYSOscaffold_9	605654	A	G
PHYSOscaffold_9	605668	C	G
PHYSOscaffold_9	605716	A	G
PHYSOscaffold_9	605758	G	GC
PHYSOscaffold_9	605772	T	C
PHYSOscaffold_9	605779	A	G
PHYSOscaffold_9	605781	CTGTTGTCTGAT	C
PHYSOscaffold_9	605827	A	G
PHYSOscaffold_9	605842	A	G
PHYSOscaffold_9	605891	G	C
PHYSOscaffold_9	605919	TGCATGCGGCC	T
PHYSOscaffold_9	605933	T	A
PHYSOscaffold_9	605987	C	T
PHYSOscaffold_9	606022	T	TCAGCTCG
PHYSOscaffold_9	606026	T	A
PHYSOscaffold_9	607032	AGTGCTGGCGGT	A
PHYSOscaffold_9	607088	G	A
PHYSOscaffold_9	607247	T	C
PHYSOscaffold_9	607435	T	A
PHYSOscaffold_9	607438	C	G
PHYSOscaffold_9	607499	C	T
PHYSOscaffold_9	607572	A	G
PHYSOscaffold_9	607629	AT	A
PHYSOscaffold_9	607740	C	T
PHYSOscaffold_9	607959	A	G
PHYSOscaffold_9	608382	G	GCAGCAGCAA	.	.
PHYSOscaffold_9	609713	G	A
PHYSOscaffold_9	613779	CTTACACCCTACTGTTATAGACACGCGACCCTGCGTCCTATCACCTAGTGCATCTAATCAACCATCACTCACCGGTGTTCATCCAATCATCCTACTCGTCGAATCATCGGTGGCGTAAACAACTTACCGTAATCACCATAATCAACGTGGGTTCGGATTGGACCGGTTCGGGTTAACCGGTTAATGGGTACAACTGGTACACAGTACCCAAGACCAGCAACCCTCAATACGCCCCCTCAATGCGAAGTCCCACGAATGCCGAGAGCCACCGTCAGAT	CGAGCATC	999	PASS	END=614055;SVTYPE=DEL;SVLEN=-276;CIGAR=1M7I276D
PHYSOscaffold_9	614143	T	C
PHYSOscaffold_9	614316	T	A
PHYSOscaffold_9	614342	C	CCAGTGGAACAA	.	.
PHYSOscaffold_9	614397	A	C
PHYSOscaffold_9	614432	C	CCAGCCTTCGCGAAGCCCTACTGTGTG	.	.
PHYSOscaffold_9	614587	C	T
PHYSOscaffold_9	614768	A	AAGTAGGGCAG	.	.
PHYSOscaffold_9	614851	CG	C
PHYSOscaffold_9	615115	C	T
PHYSOscaffold_9	615133	T	C
PHYSOscaffold_9	615281	T	A
PHYSOscaffold_9	615291	T	C
PHYSOscaffold_9	615296	A	T
PHYSOscaffold_9	615297	G	T
PHYSOscaffold_9	615306	A	G
PHYSOscaffold_9	615329	CAAAGAT	C
PHYSOscaffold_9	615348	C	G
PHYSOscaffold_9	615354	A	C
PHYSOscaffold_9	615360	A	G
PHYSOscaffold_9	615363	C	T
PHYSOscaffold_9	615375	C	G
PHYSOscaffold_9	615380	A	G
PHYSOscaffold_9	615387	A	G
PHYSOscaffold_9	615431	A	C
PHYSOscaffold_9	615438	T	A
PHYSOscaffold_9	615441	CC	AG
PHYSOscaffold_9	615452	CG	AC
PHYSOscaffold_9	615531	TGTGGAACTGCA	T
PHYSOscaffold_9	617713	A	G
PHYSOscaffold_9	618136	G	GCAGCAGCAA
PHYSOscaffold_9	619192	G	C
PHYSOscaffold_9	619403	G	A
PHYSOscaffold_9	619543	G	A
PHYSOscaffold_9	619771	GTCTAAGAC	G
PHYSOscaffold_9	619800	A	G
PHYSOscaffold_9	619930	GTC	G
PHYSOscaffold_9	619966	A	G
PHYSOscaffold_9	620120	T	C
PHYSOscaffold_9	620360	T	C
PHYSOscaffold_9	620712	A	T
PHYSOscaffold_9	620875	A	G
PHYSOscaffold_9	621018	ACTTTCGAGAG	A
PHYSOscaffold_9	621117	T	A
PHYSOscaffold_9	621385	CGGAGCAGAGTGCAATACA	C
PHYSOscaffold_9	621410	G	GA
PHYSOscaffold_9	621510	T	C
PHYSOscaffold_9	621657	A	G
PHYSOscaffold_9	621744	A	G
PHYSOscaffold_9	622348	A	C
PHYSOscaffold_9	622381	A	T
PHYSOscaffold_9	622395	C	A
PHYSOscaffold_9	622705	G	C
PHYSOscaffold_9	622768	G	T
PHYSOscaffold_9	622782	G	A
PHYSOscaffold_9	622891	C	CA
PHYSOscaffold_9	623185	T	C
PHYSOscaffold_9	623342	C	T
PHYSOscaffold_9	623354	A	T
PHYSOscaffold_9	623487	C	T
PHYSOscaffold_9	623577	A	G
PHYSOscaffold_9	623836	GTTCCTCCGTC	G
PHYSOscaffold_9	624309	T	C
PHYSOscaffold_9	624338	T	C
PHYSOscaffold_9	624581	CTTACACCCTACTGTTATAGACACGCGACCCTGCGTCCTATCACCTAGTGCATCTAATCAACCATCACTCACCGGTGTTCATCCAATCATCCTACTCGTCGAATCATCGGTGGCGTAAACAACTTACCGTAATCACCATAATCAACGTGGGTTCGGATTGGACCGGTTCGGGTTAACCGGTTAATGGGTACAACTGGTACACAGTACCCAAGACCAGCAACCCTCAATACGCCCCCTCAATGCGAAGTCCCACGAATGCCGAGAGCCACCGTCAGAT	CGAGCATC			END=624857;SVTYPE=DEL;SVLEN=-276;CIGAR=1M7I276D
PHYSOscaffold_9	624945	T	C
PHYSOscaffold_9	625118	T	A
PHYSOscaffold_9	625144	C	CCAGTGGAACAA	.	.
PHYSOscaffold_9	625199	A	C
PHYSOscaffold_9	625234	C	CCAGCCTTCGCGAAGCCCTACTGTGTG	.	.
PHYSOscaffold_9	625389	C	T
PHYSOscaffold_9	625653	CG	C
PHYSOscaffold_9	625917	C	T
PHYSOscaffold_9	625935	T	C
PHYSOscaffold_9	626083	T	A
PHYSOscaffold_9	626093	T	C
PHYSOscaffold_9	626098	A	T
PHYSOscaffold_9	626099	G	T
PHYSOscaffold_9	626108	A	G
PHYSOscaffold_9	626131	CAAAGAT	C
PHYSOscaffold_9	626150	C	G
PHYSOscaffold_9	626156	A	C
PHYSOscaffold_9	626162	A	G
PHYSOscaffold_9	626165	C	T
PHYSOscaffold_9	626177	C	G
PHYSOscaffold_9	626182	A	G
PHYSOscaffold_9	626189	A	G
PHYSOscaffold_9	626233	A	C
PHYSOscaffold_9	626240	T	A
PHYSOscaffold_9	626243	CC	AG
PHYSOscaffold_9	626254	CG	AC
PHYSOscaffold_9	626333	TGTGGAACTGCA	T
PHYSOscaffold_9	626845	G	A
PHYSOscaffold_9	628373	TACTTGGTG	T
PHYSOscaffold_9	625917	C	T
PHYSOscaffold_9	628613	A	C
PHYSOscaffold_9	628908	T	C
PHYSOscaffold_9	628912	T	C
PHYSOscaffold_9	629109	TTA	T
PHYSOscaffold_9	629129	A	ATTTT
PHYSOscaffold_9	629131	A	T
PHYSOscaffold_9	629133	A	T
PHYSOscaffold_9	630059	C	T
PHYSOscaffold_9	630235	A	G
PHYSOscaffold_9	633735	A	G
PHYSOscaffold_9	634090	A	G
PHYSOscaffold_9	635872	G	A
PHYSOscaffold_9	635904	T	C
PHYSOscaffold_9	636681	A	G
PHYSOscaffold_9	637986	C	T
PHYSOscaffold_9	639699	T	G
PHYSOscaffold_9	640413	GAACGCTTTGC	G
PHYSOscaffold_9	640472	C	T
PHYSOscaffold_9	640584	C	A
PHYSOscaffold_9	651602	A	AAATAAAAATAAGAACC
PHYSOscaffold_9	651603	A	AATAAAAATAAGAACCATGAAACT
PHYSOscaffold_9	655823	GTGCCACCCCA	G
PHYSOscaffold_9	662278	AG	A
PHYSOscaffold_9	675884	G	A
PHYSOscaffold_9	677076	C	T
PHYSOscaffold_9	685891	T	TGTCCGGGCAG
PHYSOscaffold_9	686231	T	TCGACCTA
PHYSOscaffold_9	687031	G	C
PHYSOscaffold_9	687129	G	A
PHYSOscaffold_9	688785	T	A
PHYSOscaffold_9	689203	A	C
PHYSOscaffold_9	689886	C	T
PHYSOscaffold_9	690025	AT	A
PHYSOscaffold_9	690050	T	G
PHYSOscaffold_9	690052	A	G
PHYSOscaffold_9	690286	A	C
PHYSOscaffold_9	691726	ACCAGCAGGAC	A
PHYSOscaffold_9	691901	A	G
PHYSOscaffold_9	692142	T	A
PHYSOscaffold_9:607801-628100	607801-628100
